# Supplementary material for: Adolescent resilience and mobile phone addiction in Henan Province of China: Impacts of chain mediating, coping style
Source: PLoS One. 2022 Dec 27;17(12):e0278182. doi: 10.1371/journal.pone.0278182 (PMC9794036; doi:10.1371/journal.pone.0278182)
Supplement: S1 Data — (XLSX) [file pone.0278182.s001.xlsx]

## Sheet: 新乡修改后
code	gender	nation	B26	B27	B28	B29	B30	B31	B32	@33	@34	@35	@36	@37	@38	@39	@40	@41	@42	@43	@44	@45	@46	@47	@48	@49	@50	@51	@52	@53	@54	@55	@56	@57	@58	@59	@60	@61	@62	@63	@64	@65	@66	@67	@68	@69	@70	@71	@72
1	2	1	4	3	4	3	4	3	5	3	5	4	3	4	3	4	3	4	4	3	0	2	0	1	1	1	2	2	1	2	1	2	1	2	1	2	1	2	2	1	3	3	3	3	3	3	4	3	3
2	2	1	3	3	1	4	5	5	1	1	2	1	1	1	1	2	3	2	3	0	1	1	1	1	0	1	1	0	1	1	1	2	2	1	1	1	0	0	0	1	1	1	3	3	3	2	2	3	3
3	2	1	3	3	3	3	3	3	3	3	3	3	3	3	3	3	3	3	3	1	1	1	1	1	1	1	1	1	1	1	1	1	1	1	1	1	1	1	1	1	2	2	3	3	3	3	3	3	3
4	2	1	2	2	1	2	3	2	1	1	1	1	1	3	1	2	2	2	1	0	0	1	0	0	1	0	1	3	1	0	3	1	3	0	0	0	1	0	0	1	2	2	3	4	2	4	3	4	2
5	2	1	5	4	3	2	2	2	2	3	2	1	1	4	2	2	4	4	4	0	0	0	0	0	0	0	0	2	0	1	0	0	0	0	0	0	1	0	0	0	2	2	4	4	3	1	5	3	1
6	2	1	5	1	1	1	3	3	2	1	1	1	1	2	3	3	2	2	2	0	0	0	0	0	0	0	0	0	0	0	0	0	0	0	0	0	0	0	0	0	3	2	2	4	2	3	3	1	1
7	1	1	3	2	1	1	1	2	2	1	1	1	2	2	2	2	1	1	1	0	0	3	0	0	2	1	1	0	1	0	0	0	0	1	2	0	0	1	0	0	3	4	2	4	2	2	5	4	3
8	1	1	2	2	1	1	2	1	2	1	1	1	2	5	2	2	2	1	1	0	0	0	0	0	0	0	0	0	0	0	0	0	0	0	0	0	0	0	0	0	1	1	5	5	1	1	4	3	1
9	1	1	5	5	4	2	5	4	4	3	2	3	5	4	1	5	5	4	5	0	1	0	0	1	1	0	1	3	1	0	1	2	1	2	0	1	3	1	1	0	4	5	3	2	4	5	5	5	2
10	1	1	4	4	3	1	3	3	3	3	5	5	5	4	1	5	4	4	4	3	1	0	0	1	0	0	1	3	0	1	0	0	2	0	0	0	2	0	0	0	3	3	2	3	2	1	5	3	1
11	2	1	2	3	3	1	1	1	1	1	5	2	5	1	1	1	2	2	2	2	2	1	0	3	3	0	1	3	0	1	3	0	1	0	0	0	1	1	1	0	4	1	5	4	3	5	1	2	4
12	2	1	3	2	2	1	2	3	3	1	3	1	2	1	1	1	3	3	2	0	0	1	0	1	1	0	1	1	1	0	0	0	0	0	0	0	0	0	0	0	3	2	3	3	2	3	2	2	3
13	2	1	1	1	1	1	2	1	1	1	1	1	1	1	1	1	1	1	1	0	0	0	0	1	1	0	1	1	0	0	0	1	1	0	0	0	0	0	1	0	1	3	5	5	1	2	2	5	3
14	1	1	3	4	4	2	3	2	3	2	3	3	5	4	3	3	4	3	3	1	1	1	1	1	1	1	1	1	1	1	1	1	1	1	1	1	1	1	1	1	3	2	3	3	3	3	3	2	2
15	2	1	3	2	1	1	2	1	3	1	1	1	1	3	2	1	1	1	3	1	0	1	0	1	1	0	1	1	2	0	2	1	1	1	1	1	1	0	1	1	3	3	3	3	3	4	3	3	4
16	1	1	4	4	4	1	1	3	2	1	3	1	1	1	1	1	2	3	2	1	0	0	0	1	0	0	0	0	0	0	1	1	0	0	0	1	0	0	0	0	1	1	3	4	1	1	3	1	3
17	2	1	2	1	2	1	1	1	3	1	1	1	1	1	1	1	2	2	1	0	0	1	0	0	1	0	1	2	1	1	0	0	0	0	1	0	0	0	0	0	3	3	3	3	2	4	3	3	4
18	1	1	4	3	3	1	3	3	3	1	5	5	3	4	4	4	4	3	3	2	0	0	0	0	0	0	1	3	0	0	0	0	1	0	0	0	2	0	0	0	2	3	3	3	3	2	5	3	2
19	1	1	4	4	2	2	4	2	5	2	3	1	3	1	2	2	3	2	3	1	0	0	0	0	0	0	0	0	0	0	0	0	0	0	0	0	0	0	0	0	1	2	4	4	1	3	3	4	3
20	1	1	3	3	2	1	3	3	2	1	2	1	1	1	1	1	3	1	1	1	0	0	0	1	0	0	0	0	0	0	0	0	0	0	0	0	0	0	0	0	3	2	3	4	2	3	3	4	2
21	1	1	3	3	2	1	2	3	2	2	2	1	1	1	2	1	2	2	2	0	0	0	0	0	0	0	0	0	0	0	0	0	0	0	0	0	0	0	0	0	1	1	5	5	1	1	5	5	1
22	2	1	1	1	1	1	1	1	1	1	1	1	1	1	1	2	1	1	1	0	0	1	0	0	1	0	0	1	0	0	0	0	0	0	1	0	0	0	1	0	2	3	5	5	1	4	2	5	4
23	1	1	3	3	2	1	3	2	2	4	2	2	2	3	2	2	3	3	3	1	0	0	0	1	0	0	1	1	0	0	0	0	1	0	0	0	1	0	0	0	3	1	4	4	2	2	1	4	2
24	2	1	1	2	1	1	2	1	2	1	1	1	1	2	2	1	1	1	1	0	0	0	0	0	0	0	0	0	0	0	0	0	0	0	0	0	0	0	0	0	2	1	4	5	1	3	4	4	1
25	2	1	2	3	1	1	3	2	3	1	3	1	1	1	1	1	1	2	3	1	1	0	0	0	0	0	1	0	0	0	0	0	1	0	0	0	0	0	0	0	1	1	5	5	1	1	3	5	1
26	1	1	4	4	4	4	4	4	4	4	4	4	4	4	4	4	4	4	4	1	1	1	1	1	1	1	1	1	1	1	1	1	1	1	1	1	1	1	1	1	3	3	3	3	3	3	3	3	3
27	2	1	3	3	3	1	2	3	3	1	1	1	3	5	5	5	5	3	3	1	1	0	1	1	1	0	1	3	0	1	0	1	2	0	0	0	2	0	1	0	1	1	3	4	3	3	4	5	3
28	1	1	2	2	1	1	1	1	1	5	1	1	1	1	1	1	1	1	1	0	0	0	0	0	0	0	0	0	0	0	0	0	0	0	0	0	0	0	0	0	1	1	5	5	1	1	1	1	1
29	2	1	3	3	3	2	3	2	3	5	5	3	4	5	2	2	5	1	2	0	1	1	1	1	1	1	1	1	1	2	1	1	2	1	0	0	1	1	1	0	2	2	4	5	2	4	1	3	4
30	2	1	1	1	1	1	1	1	1	1	1	1	1	1	2	2	1	1	1	0	0	0	0	0	1	0	0	2	0	0	0	0	0	0	1	0	0	0	1	0	2	1	5	5	2	4	2	5	4
31	2	1	4	5	5	2	3	2	3	5	1	2	3	5	5	5	5	3	2	1	1	3	3	1	3	3	3	3	3	3	1	3	1	3	1	3	1	1	3	3	3	3	3	3	5	5	5	2	5
32	1	1	4	4	3	1	3	3	4	1	2	1	1	2	2	2	2	2	2	0	0	0	0	0	0	0	0	1	0	0	1	0	0	0	1	0	0	0	0	0	1	1	5	3	2	1	1	4	3
33	2	1	1	5	3	1	4	3	1	2	2	2	1	1	2	2	2	1	2	0	0	1	0	0	0	0	0	1	0	0	0	0	0	0	0	0	0	0	0	0	1	2	5	4	3	3	3	5	3
34	1	1	2	2	2	2	2	2	2	2	2	2	2	2	2	2	2	2	2	1	1	1	1	1	1	1	1	1	1	1	1	1	1	1	1	1	1	1	1	1	2	2	2	2	2	2	2	2	2
35	2	1	1	2	1	1	2	1	1	1	1	1	1	2	1	1	1	1	1	0	0	0	0	0	0	0	0	0	0	0	0	0	0	0	0	0	0	0	0	0	2	1	5	4	3	1	3	4	1
36	2	1	5	4	3	1	3	3	1	1	5	1	1	4	4	4	2	2	1	0	0	0	0	2	0	1	1	2	3	0	2	1	1	0	0	0	1	2	0	1	3	1	1	1	4	5	2	2	5
37	1	1	2	3	3	4	2	2	1	2	4	2	1	1	2	2	3	2	2	1	0	1	0	0	0	0	0	2	1	0	1	1	0	1	0	0	1	0	0	0	2	2	3	4	3	1	3	3	2
38	1	1	1	2	1	1	2	2	3	1	1	2	1	3	2	2	3	1	2	0	0	0	0	0	0	0	0	1	0	0	0	0	1	0	0	0	1	0	1	0	1	1	1	4	3	2	1	4	2
39	2	1	5	5	3	1	5	5	1	1	5	3	2	5	5	5	5	3	5	0	0	0	0	0	0	0	0	0	0	0	0	0	0	0	0	0	0	0	0	0	4	1	2	3	3	1	5	5	2
40	2	1	2	2	4	4	4	4	4	1	1	5	5	5	4	5	5	3	5	0	0	1	0	0	1	0	0	1	1	1	1	1	0	1	0	0	2	0	1	1	2	3	3	4	4	1	5	3	1
41	1	1	4	5	2	5	4	3	4	1	1	1	1	2	4	4	5	3	3	1	0	1	0	1	1	0	1	3	0	0	0	0	0	0	1	0	0	0	1	0	3	1	5	4	4	1	4	2	3
42	1	1	2	1	1	1	2	1	1	2	2	1	1	1	1	1	2	1	1	0	0	0	0	0	0	0	0	0	0	0	1	0	0	0	1	0	0	0	0	0	1	1	3	4	2	1	2	4	2
43	2	1	1	1	1	1	1	1	1	1	1	1	1	1	1	1	1	1	1	0	0	2	0	0	2	0	0	2	0	0	0	1	0	0	1	0	0	0	1	0	4	2	5	4	4	5	1	5	5
44	2	1	2	2	1	1	1	1	1	2	1	1	1	2	3	2	2	1	1	0	0	0	0	0	0	0	0	0	0	0	0	0	0	0	0	0	1	0	0	0	2	1	4	4	1	2	4	3	1
45	2	1	1	1	1	1	1	1	1	2	2	1	1	2	5	5	5	1	1	0	1	2	1	0	1	0	1	3	1	3	3	3	2	1	3	1	1	2	3	2	4	2	3	4	4	2	5	2	1
46	1	1	2	2	1	2	1	2	2	1	4	1	1	3	1	1	1	1	1	0	0	0	1	1	1	0	0	1	0	1	0	0	0	0	0	0	1	0	0	0	1	1	1	1	1	1	1	1	1
47	2	1	2	3	2	1	5	5	4	4	5	5	4	5	5	5	5	5	5	1	1	3	2	2	0	1	2	3	2	1	1	2	1	0	1	0	3	3	0	0	4	4	3	4	5	3	4	4	5
48	2	1	2	1	2	2	3	2	1	2	5	3	2	5	1	2	3	2	1	0	1	1	0	0	0	0	0	1	0	0	2	0	0	0	1	0	0	0	1	0	1	1	5	5	1	4	1	4	4
49	1	1	5	5	5	5	5	5	1	5	5	5	5	5	1	5	5	1	1	0	0	0	0	0	0	0	0	0	0	0	0	0	0	0	0	0	0	0	0	0	1	1	1	1	1	1	1	1	1
50	2	1	4	3	1	2	3	2	1	3	3	3	3	3	3	3	3	2	2	1	1	0	1	0	0	0	1	1	1	1	1	0	1	0	1	0	1	1	1	0	2	2	5	4	2	4	4	4	4
51	2	1	1	2	1	1	2	2	1	1	1	1	1	2	2	3	2	2	2	0	0	0	1	0	0	0	1	1	1	0	1	0	1	0	0	0	1	0	0	0	1	2	4	2	1	1	4	3	1
52	2	1	1	1	1	3	2	1	1	2	3	1	2	2	1	1	3	2	3	0	0	0	0	1	0	0	0	0	0	0	0	0	1	0	0	0	0	0	0	0	1	1	1	1	1	1	3	4	1
53	1	1	1	1	1	1	1	1	5	1	1	1	5	1	2	2	2	2	2	1	0	0	0	0	1	0	0	1	0	1	0	0	0	0	1	0	0	0	0	0	2	1	1	5	2	1	1	5	1
54	1	1	3	1	1	1	3	1	3	1	4	1	1	3	1	2	3	2	1	0	0	0	0	0	0	0	1	0	0	0	0	0	1	0	0	0	0	0	0	0	1	1	3	3	2	3	1	4	2
55	1	1	4	3	4	2	2	2	2	1	2	2	1	1	3	1	5	5	2	1	1	1	1	1	1	3	1	3	1	1	0	1	1	0	0	0	1	0	1	1	2	2	2	4	2	2	5	4	3
56	2	1	2	2	3	4	4	4	4	1	4	4	3	4	4	4	4	3	2	2	0	3	0	2	2	0	2	2	2	2	2	2	2	2	1	1	3	2	2	2	5	5	5	1	5	5	1	2	5
57	2	1	2	2	1	1	2	1	1	1	1	1	1	2	1	2	2	1	1	0	0	0	0	0	0	0	0	0	0	0	0	0	0	0	0	0	0	0	0	0	2	1	3	3	1	1	1	4	1
58	1	1	1	1	1	2	1	1	1	1	1	1	1	1	1	1	1	1	1	0	0	0	0	0	0	0	0	0	0	0	0	0	0	0	0	0	0	0	0	0	1	1	1	1	1	1	1	1	1
59	1	1	3	2	2	1	3	3	4	1	5	1	1	2	1	1	1	2	2	0	0	0	0	0	0	0	0	1	0	0	0	0	0	0	0	0	0	0	0	0	3	1	3	4	3	2	2	4	3
60	2	1	2	2	1	1	2	2	2	2	1	2	1	2	2	2	1	2	2	1	1	1	0	1	1	0	0	1	0	0	0	0	1	0	0	0	0	0	0	0	2	2	2	5	4	2	5	5	1
61	2	1	3	2	1	1	2	2	2	1	3	1	2	2	1	1	1	2	2	0	0	0	0	0	0	0	0	0	0	0	2	0	0	0	0	0	0	0	1	0	2	3	3	3	2	4	4	3	3
62	1	1	2	2	2	1	2	3	3	2	3	2	2	2	2	2	2	2	2	1	1	1	1	2	1	0	0	1	0	1	1	0	1	0	0	0	0	0	0	0	3	2	3	4	2	2	4	4	2
63	2	1	2	2	2	1	2	1	2	1	2	1	1	2	3	3	3	1	1	0	1	1	0	0	0	0	0	1	0	0	0	1	0	0	0	0	1	0	0	0	1	1	3	4	1	2	3	3	4
64	2	1	1	2	1	1	2	2	1	1	1	1	1	2	1	1	5	2	2	0	1	0	1	0	1	0	1	1	0	0	0	0	0	0	0	0	0	0	0	0	3	3	1	3	2	2	4	4	2
65	2	1	2	2	1	1	1	1	1	2	3	2	2	4	3	3	3	2	2	1	1	1	1	1	1	0	1	2	1	1	1	0	0	0	1	0	1	1	1	0	3	4	3	4	3	3	3	2	3
66	2	1	3	3	3	1	3	3	2	1	1	3	2	5	4	4	4	2	2	0	1	0	1	1	1	0	2	3	1	0	1	1	1	0	0	0	2	0	1	0	3	3	4	4	3	3	4	5	3
67	1	1	1	1	1	1	2	1	1	1	1	1	1	1	1	1	2	1	1	0	0	0	0	0	0	0	0	0	0	0	0	0	0	0	0	0	0	0	0	0	1	1	4	5	1	1	4	5	1
68	2	1	1	1	1	2	1	2	1	2	3	2	1	5	2	2	3	2	3	1	2	1	2	0	0	1	2	2	1	2	2	1	0	1	0	0	0	2	1	0	3	2	1	4	4	2	4	5	2
69	2	1	1	2	2	1	2	2	3	2	2	3	3	4	3	3	3	3	2	1	0	1	1	0	0	1	1	1	0	1	1	1	0	1	1	1	1	1	1	1	2	3	4	4	2	3	3	3	3
70	2	1	1	1	1	1	2	1	1	1	3	3	4	4	5	5	5	3	3	1	0	1	0	2	0	0	1	1	1	0	0	0	1	0	0	0	1	0	0	0	4	5	2	3	3	3	4	3	2
71	1	1	1	1	1	1	1	1	1	1	1	1	1	2	2	2	2	1	1	0	0	0	0	0	0	0	0	0	0	0	0	0	0	0	0	0	0	0	0	0	1	1	5	5	1	1	3	5	1
72	1	1	5	3	4	1	3	1	3	1	4	1	1	1	4	4	4	4	2	3	0	0	0	0	0	0	3	3	0	0	1	1	0	1	0	0	0	0	3	1	3	4	1	5	1	3	3	1	3
73	2	1	2	3	1	1	3	3	1	3	1	1	1	2	3	2	4	2	3	0	1	0	0	1	0	1	1	1	0	1	0	0	0	0	0	0	1	1	0	0	3	1	3	3	5	1	5	3	3
74	2	1	1	1	1	1	1	1	1	1	1	1	1	1	1	1	2	1	1	0	0	0	0	0	0	0	0	0	0	0	0	0	0	0	0	0	0	0	0	0	1	1	5	4	1	2	2	5	1
75	1	1	4	4	3	4	5	5	3	2	5	5	5	5	5	5	5	4	4	2	3	3	2	3	3	2	2	3	3	3	2	3	1	2	1	1	2	3	3	2	4	5	5	4	5	5	1	4	5
76	2	1	2	2	1	1	1	1	1	1	1	1	1	1	1	1	1	1	1	0	0	0	0	0	0	0	0	0	0	0	0	0	0	0	0	0	0	0	0	0	1	1	5	5	1	5	4	5	3
77	1	1	4	2	1	1	2	2	4	1	3	1	2	2	1	2	1	2	2	1	1	1	0	0	0	0	1	0	0	0	0	0	1	0	1	0	1	0	0	0	1	3	4	5	3	5	5	5	3
78	2	1	2	2	1	1	2	2	2	2	5	4	4	5	3	3	4	2	3	0	1	1	0	1	1	0	1	1	1	1	1	1	1	0	1	0	2	0	0	0	3	3	2	4	3	4	4	4	3
79	1	1	3	4	1	2	3	2	3	1	1	1	1	2	1	1	2	1	2	0	0	0	0	0	0	0	0	1	0	0	0	0	1	0	0	0	0	0	0	0	1	1	1	3	2	1	3	3	2
80	1	1	1	1	1	1	1	1	1	1	1	1	1	1	1	1	1	1	1	0	1	1	0	1	1	0	1	1	0	0	0	1	1	0	0	0	0	0	0	0	2	2	4	3	3	2	4	3	3
81	1	1	1	1	1	1	1	1	1	1	1	1	1	1	1	1	1	1	1	0	0	0	0	0	1	0	0	1	0	1	0	0	1	0	0	0	0	0	0	0	1	1	5	5	1	1	1	5	1
82	1	1	3	3	1	1	2	2	1	1	1	1	1	2	3	3	4	1	2	0	0	0	0	0	0	0	0	2	0	0	0	1	0	1	1	0	0	0	0	0	1	1	4	4	1	4	3	4	3
83	2	1	4	5	5	3	4	5	3	5	5	5	5	5	5	5	5	5	5	2	1	1	1	3	1	2	3	3	3	3	3	3	3	2	1	2	2	1	2	2	4	5	2	3	5	5	4	3	5
84	2	1	2	2	1	1	4	2	4	2	1	2	2	4	3	3	4	2	3	1	0	0	0	0	1	0	0	1	2	1	0	1	1	0	0	0	1	0	1	0	3	4	1	4	4	5	4	2	5
85	1	1	5	5	5	1	5	5	5	5	5	5	5	5	5	5	5	5	5	3	3	3	3	0	0	0	0	3	3	2	2	3	2	3	1	3	0	0	3	3	5	5	3	3	4	5	1	1	1
86	1	1	2	3	1	1	3	2	1	1	2	1	1	2	1	1	2	2	2	1	0	0	0	0	0	0	1	1	1	0	0	0	0	0	1	0	1	0	1	0	2	2	3	2	1	3	1	3	1
87	1	1	4	3	3	1	5	4	3	1	2	3	4	5	1	3	3	3	4	1	0	0	0	1	1	0	1	1	2	0	1	0	1	0	1	0	1	0	0	0	2	2	2	4	3	2	3	4	1
88	1	1	4	4	2	1	5	1	1	1	2	3	2	5	3	3	5	3	3	3	0	1	2	1	1	1	1	3	2	2	2	2	2	1	0	0	1	0	1	1	2	4	3	3	4	4	2	1	4
89	2	1	3	3	3	3	2	2	4	4	2	3	2	3	2	2	2	4	3	2	1	2	0	1	1	2	1	3	2	1	1	0	1	0	0	0	0	0	0	0	3	2	3	4	3	4	3	4	4
90	2	1	2	1	1	1	2	1	1	1	1	1	1	1	2	2	2	2	1	0	0	0	0	0	0	0	0	0	0	0	0	1	0	0	1	0	1	0	0	0	1	1	3	3	1	2	2	3	3
91	2	1	3	2	1	1	3	4	2	1	2	1	2	4	5	5	1	1	2	0	0	0	0	1	0	1	0	1	0	0	0	0	0	0	0	0	1	0	0	0	3	2	5	4	2	1	4	3	1
92	1	1	2	2	2	1	2	2	2	2	2	2	2	2	2	2	2	2	2	1	1	1	0	1	0	0	0	1	0	0	0	0	0	0	0	0	0	0	0	0	2	2	3	4	2	2	4	4	2
93	2	1	3	2	1	1	1	1	1	5	1	4	1	1	1	1	1	3	1	1	1	2	1	0	1	1	2	1	2	1	3	2	1	2	2	1	1	2	1	2	2	3	3	4	4	5	2	3	5
94	1	1	3	3	2	1	2	2	2	3	2	2	2	2	2	2	2	3	2	2	1	1	1	1	1	1	2	1	1	2	2	2	1	1	2	1	1	1	1	2	2	3	3	4	2	2	3	3	3
95	2	1	5	3	1	1	3	2	3	1	1	1	1	3	1	1	5	1	2	1	0	1	0	1	0	0	0	1	3	1	1	1	0	0	2	0	0	0	0	0	2	4	1	3	3	1	4	4	3
96	1	1	4	4	1	3	5	5	4	2	5	5	5	5	5	5	5	5	2	3	3	3	3	3	3	3	3	3	3	3	3	3	2	2	2	1	3	3	3	3	4	4	5	3	5	5	1	5	3
97	1	1	3	1	4	3	3	3	4	5	5	5	5	5	1	2	4	3	2	2	2	3	2	0	1	2	2	3	2	1	3	1	3	1	1	0	1	1	2	2	2	4	4	4	3	2	5	3	2
98	2	1	1	1	1	1	1	1	1	1	1	1	1	1	1	1	1	1	1	0	0	1	0	0	0	0	0	1	0	0	0	0	0	0	0	0	0	0	0	0	2	1	5	5	1	1	5	5	1
99	2	1	1	5	1	1	2	2	1	1	1	1	1	2	3	3	1	1	5	0	0	0	0	1	0	0	0	1	1	0	0	0	1	0	1	0	1	0	1	0	4	4	3	4	4	2	4	1	4
100	2	1	2	3	1	1	5	3	2	1	1	1	1	5	1	1	1	3	3	0	0	0	0	1	1	1	1	3	2	2	1	1	1	0	1	0	1	1	0	0	2	1	3	4	3	2	4	5	3
101	2	1	2	2	1	1	2	1	3	4	3	2	1	4	1	4	3	1	2	0	0	3	3	2	1	1	1	3	2	3	3	1	3	2	1	0	0	3	2	1	3	3	4	5	5	5	1	3	2
102	1	1	2	2	1	1	1	1	1	1	1	1	1	1	2	2	1	1	1	0	0	0	0	0	0	0	0	0	0	0	0	0	1	0	0	0	0	0	0	0	1	1	5	4	1	2	4	4	4
103	2	1	3	4	5	4	4	3	4	2	1	4	4	5	5	5	4	3	4	1	1	1	0	1	0	0	1	1	1	1	1	0	1	1	0	0	2	0	1	0	4	4	2	3	4	1	5	3	1
104	2	1	2	2	2	1	2	2	2	2	2	5	5	5	4	4	4	2	2	1	0	1	0	1	1	0	1	1	0	0	1	1	1	0	1	0	2	0	0	0	1	3	4	4	3	3	4	4	3
105	2	1	2	2	2	1	2	2	2	1	1	1	1	1	4	4	4	2	1	0	1	0	0	0	0	0	1	1	0	0	0	0	1	0	0	0	0	0	0	0	1	1	5	5	1	1	1	2	1
106	2	1	4	3	1	1	2	5	2	1	1	2	1	2	1	1	1	1	1	0	0	0	0	0	0	0	0	0	0	0	0	0	0	0	0	0	0	0	0	0	1	1	4	5	1	3	5	5	1
107	2	1	3	3	3	1	3	3	3	3	2	3	3	4	3	3	3	3	3	1	1	1	1	1	1	2	1	1	1	1	1	1	1	1	1	1	1	1	1	1	2	3	3	3	3	3	3	3	3
108	1	1	5	5	5	4	1	5	3	4	4	3	5	1	1	1	5	3	3	2	1	2	1	1	1	1	1	1	1	1	1	1	1	1	1	1	2	2	2	2	3	3	3	3	5	5	1	2	3
109	1	1	5	5	1	5	5	5	5	5	5	5	5	5	5	5	5	5	5	3	3	1	0	3	3	3	3	3	3	3	3	1	1	1	2	1	3	2	3	3	5	5	5	1	5	5	5	1	4
110	1	1	3	3	1	1	2	2	2	1	1	2	1	5	4	4	4	4	3	2	1	1	1	1	1	0	1	3	1	2	2	2	2	1	1	1	1	1	1	1	3	4	3	4	4	4	4	2	4
111	2	1	2	1	1	1	1	2	2	4	4	5	5	5	4	2	3	1	1	0	0	0	0	0	0	0	0	0	0	0	0	0	0	0	0	0	1	0	0	0	3	2	4	4	2	1	3	5	1
112	1	1	4	3	3	1	4	3	2	1	2	2	2	4	2	2	3	3	3	0	0	0	0	1	0	0	1	1	2	1	0	0	1	0	1	0	1	0	0	0	3	2	1	4	3	2	3	4	2
113	2	1	2	2	1	1	3	2	4	1	1	1	1	1	1	1	2	1	1	0	0	0	0	0	0	0	0	0	0	0	0	0	0	0	0	0	0	0	0	0	1	1	5	5	1	1	5	5	1
114	1	1	2	2	1	2	2	1	3	3	3	2	2	3	1	1	2	2	1	1	0	2	0	0	0	0	0	1	1	0	0	0	1	0	1	0	0	0	0	0	2	2	3	4	2	2	4	4	2
115	1	1	2	2	1	1	1	2	1	2	1	1	1	2	1	2	1	3	2	0	0	1	0	0	1	0	1	1	0	1	1	1	0	0	0	1	0	0	0	0	1	2	2	3	3	2	2	5	2
116	2	1	2	3	1	2	1	1	1	1	1	1	1	2	1	1	5	1	1	0	1	0	0	0	0	0	0	1	0	0	0	0	0	0	0	0	0	0	0	0	1	1	4	4	1	1	1	5	1
117	2	1	1	2	1	3	3	1	2	3	1	4	5	5	3	4	5	2	1	3	1	3	0	1	0	0	1	0	3	3	3	3	0	3	3	1	3	1	3	3	3	5	3	5	1	5	3	5	5
118	2	1	4	4	2	1	5	4	3	1	2	1	4	3	1	1	4	4	4	1	0	0	1	1	1	1	0	1	1	1	1	1	1	1	1	0	1	0	0	0	1	3	2	3	3	1	4	4	3
119	2	1	2	2	1	1	2	2	1	1	1	2	1	2	2	1	1	1	2	0	0	0	0	0	0	0	0	1	0	0	0	1	0	0	0	0	1	0	0	0	2	2	3	4	3	3	4	3	2
120	1	1	3	3	3	2	2	2	2	1	1	1	2	1	2	2	3	3	1	1	1	1	1	0	0	3	1	2	0	1	1	2	2	0	0	0	0	0	0	1	2	2	4	4	2	4	1	3	2
121	2	1	2	2	1	1	2	1	3	4	2	3	2	4	1	2	4	1	1	0	0	3	2	0	2	2	1	3	1	3	3	1	3	0	0	0	0	3	3	1	1	3	5	5	4	5	2	4	4
122	2	1	2	3	1	3	2	2	2	1	5	3	3	5	2	2	3	1	1	0	1	0	0	1	0	0	1	1	3	0	0	1	0	0	0	0	2	0	0	0	3	4	4	3	3	4	3	4	3
123	2	1	1	1	1	1	1	1	1	2	1	1	1	2	1	1	1	1	1	3	2	1	1	2	2	2	3	2	3	2	3	3	3	2	3	2	1	2	3	2	3	3	3	3	4	5	1	3	5
124	1	1	1	2	1	2	1	1	1	2	2	2	1	2	1	1	1	1	1	1	0	0	0	0	0	0	0	0	0	0	0	0	0	0	0	0	0	0	0	0	1	3	5	4	1	2	4	4	1
125	2	1	2	3	2	1	4	2	2	1	1	1	1	3	1	1	1	2	2	0	0	0	0	1	0	0	1	1	0	0	0	0	0	0	0	0	0	0	0	0	1	1	3	2	2	2	2	3	1
126	2	1	3	4	5	4	4	3	4	3	1	5	4	5	5	5	4	3	4	1	0	1	0	1	1	0	1	1	1	1	2	1	1	2	1	0	1	0	1	1	4	5	3	4	4	1	5	3	1
127	2	1	4	4	3	1	5	5	5	5	5	5	2	5	5	5	5	5	5	1	0	0	0	0	0	0	0	1	0	0	0	0	0	0	0	0	0	0	0	0	3	2	5	4	2	5	5	3	5
128	1	1	3	2	2	2	3	3	1	2	1	2	2	3	1	1	1	1	1	0	1	0	0	0	0	0	1	0	0	0	0	0	0	0	0	0	1	0	0	0	2	2	4	5	2	1	3	5	1
129	1	1	1	1	2	1	2	1	2	1	1	3	1	1	2	2	3	1	2	0	1	0	1	0	3	1	1	2	0	0	0	0	0	0	3	0	0	0	0	0	1	3	5	5	4	1	5	3	1
130	1	1	2	3	1	5	2	3	2	1	5	2	2	3	2	2	4	2	3	1	0	0	1	0	2	0	1	1	0	0	1	1	1	0	0	0	1	0	2	0	1	4	4	5	3	5	2	3	1
131	1	1	4	2	1	1	1	1	4	4	4	1	1	2	4	3	2	1	2	1	1	1	0	1	0	0	2	2	0	2	2	2	1	1	1	2	2	0	1	1	4	4	5	5	5	2	4	2	3
132	1	1	2	2	1	2	1	1	1	1	1	1	1	5	1	1	3	3	1	0	1	1	0	0	1	1	1	2	1	1	0	1	1	0	0	0	1	0	0	0	2	2	3	5	1	5	3	3	5
133	1	1	3	4	2	2	2	2	1	1	1	1	1	1	1	1	1	2	2	1	1	1	0	0	0	0	0	1	0	0	0	0	0	0	1	1	0	0	0	0	1	1	2	2	2	2	2	2	2
134	2	1	1	2	1	1	2	2	2	1	1	1	1	5	3	3	2	1	2	2	2	2	1	1	1	1	2	1	0	2	2	2	1	1	1	0	1	0	1	0	1	1	2	2	1	2	5	2	3
135	2	1	2	1	1	2	2	2	2	1	2	1	1	3	1	1	2	1	2	1	0	2	1	1	1	0	1	1	2	0	1	1	1	1	1	0	2	0	1	1	5	4	3	4	4	3	1	3	3
136	2	2	5	5	4	2	1	1	4	1	4	3	2	5	1	1	4	1	1	0	1	3	1	2	0	0	0	1	1	0	2	1	0	1	2	0	0	0	0	2	2	1	1	2	1	5	1	2	4
137	1	1	1	3	1	1	1	1	3	3	3	3	1	1	1	1	1	1	1	0	0	0	0	0	0	0	0	0	0	0	0	0	0	0	0	0	0	0	0	0	1	1	1	1	1	1	1	3	3
138	1	1	3	3	3	3	2	2	2	1	2	1	2	1	2	2	2	2	2	0	0	0	0	0	0	0	0	1	0	0	0	0	0	0	0	0	0	0	0	0	2	1	3	4	2	1	3	5	2
139	2	1	1	1	1	1	1	1	1	1	1	1	1	1	1	1	1	1	1	3	3	0	2	3	2	2	2	2	1	1	1	1	1	1	1	0	0	0	3	0	1	1	1	1	1	1	1	1	1
140	1	1	2	2	1	2	4	4	3	2	4	1	3	2	2	1	4	2	2	0	0	1	0	1	0	1	0	1	0	0	0	0	1	0	0	0	1	0	1	0	2	2	3	4	2	2	5	4	2
141	2	1	2	1	1	1	3	1	1	2	1	1	1	1	4	3	3	1	1	0	0	0	0	0	0	0	0	0	0	0	0	0	0	0	0	0	0	0	0	0	1	3	5	5	5	1	1	5	1
142	2	1	3	3	1	5	5	5	3	5	5	5	5	1	5	5	5	5	5	3	1	3	1	2	3	0	3	3	3	1	2	3	2	3	2	1	3	3	3	3	5	5	3	3	2	5	5	2	5
143	1	1	3	3	2	1	3	4	3	1	4	2	2	3	3	3	3	2	2	1	0	1	0	0	0	0	0	1	1	0	0	0	0	0	1	0	1	0	1	0	2	2	2	4	2	5	1	3	3
144	2	1	2	3	1	2	3	3	2	1	1	1	2	2	2	2	2	1	2	0	0	0	0	0	1	0	0	1	0	1	1	0	0	0	0	0	0	0	0	0	1	1	5	5	4	1	5	3	1
145	1	1	2	2	1	1	1	2	1	2	2	3	3	5	2	2	2	1	1	0	0	0	0	0	0	0	0	0	0	0	0	0	0	0	0	0	0	0	0	0	3	1	3	4	2	1	1	3	1
146	2	1	5	5	1	2	2	2	2	1	3	1	2	1	1	1	2	2	2	1	0	3	2	2	2	0	1	1	2	3	3	1	1	0	3	2	3	1	3	1	2	3	2	3	3	4	1	2	3
147	1	1	3	2	4	1	2	3	4	1	1	1	1	5	1	1	4	3	4	2	0	0	0	1	0	0	1	3	1	0	0	0	2	0	0	0	1	0	1	0	3	1	2	4	2	1	1	4	5
148	2	1	3	2	2	3	4	3	2	1	5	2	2	3	1	1	2	2	1	1	0	0	0	1	0	0	0	1	0	0	0	1	0	0	0	0	1	0	0	0	3	4	1	1	1	1	3	2	3
149	2	1	2	2	1	5	5	5	3	5	5	5	5	3	5	5	5	5	5	2	1	2	1	1	2	0	2	3	2	1	2	3	1	3	2	1	3	2	3	2	2	5	3	3	3	4	4	2	3
150	1	1	2	5	2	1	2	2	2	1	1	3	2	5	3	3	2	1	1	1	1	2	0	1	1	0	2	2	1	0	1	1	1	1	1	0	2	0	1	0	3	1	2	2	2	1	4	5	2
151	1	1	4	4	5	1	2	1	2	2	4	3	3	2	3	4	4	3	3	1	1	0	0	1	1	0	0	0	0	0	1	0	0	0	0	0	1	0	0	0	2	1	2	4	1	1	4	5	1
152	2	1	2	3	1	1	2	2	3	5	5	5	1	3	1	1	3	5	4	1	3	1	1	1	1	1	1	1	1	1	1	1	1	1	1	1	1	1	1	0	2	2	2	2	2	2	2	2	2
153	2	1	3	3	1	1	2	2	2	2	1	2	2	2	3	2	5	3	2	1	0	0	1	0	1	0	0	2	1	1	0	1	1	0	0	1	1	0	1	0	3	2	5	3	4	4	3	5	2
154	1	1	4	4	3	1	1	2	2	1	1	2	4	4	5	5	5	2	2	0	0	1	1	2	1	0	1	3	3	1	1	1	1	1	1	1	2	3	2	3	5	5	1	3	5	5	2	4	4
155	1	1	5	5	5	3	4	2	4	4	4	2	3	3	3	3	3	3	4	3	2	2	0	2	2	1	2	2	2	3	2	2	3	3	3	2	2	2	3	3	4	4	3	4	4	4	4	4	3
156	2	1	2	1	1	1	3	2	5	1	1	2	1	4	1	2	2	2	2	0	0	0	0	0	0	0	1	1	0	0	0	0	2	0	0	0	0	0	0	0	1	2	4	5	2	1	4	4	1
157	1	1	5	5	5	5	5	4	4	4	5	4	4	5	3	3	4	2	3	1	1	1	0	0	1	0	1	1	1	0	0	0	1	0	0	0	2	0	0	0	5	3	3	4	4	1	5	4	1
158	1	1	4	4	4	1	3	3	3	2	1	1	1	5	5	5	5	2	3	1	0	2	1	2	1	0	2	3	3	1	1	2	1	1	1	3	1	2	0	2	5	5	1	3	3	3	3	4	5
159	1	1	1	1	5	1	3	3	3	3	2	2	4	5	5	5	5	1	5	0	0	0	0	0	0	0	0	0	0	0	0	0	0	0	0	0	1	0	0	0	1	1	1	1	1	1	4	4	2
160	1	1	4	4	2	1	3	4	3	1	1	1	2	2	4	4	2	5	5	3	1	1	1	2	2	0	3	3	1	1	2	1	1	2	2	1	1	0	0	2	4	4	2	4	4	5	5	1	5
161	2	1	2	4	2	1	1	2	2	1	2	1	1	2	3	2	1	1	1	0	0	0	0	0	0	0	0	1	0	0	0	0	1	0	0	0	0	0	0	0	2	1	5	5	1	1	4	4	1
162	2	1	3	2	2	1	4	3	3	1	1	1	1	2	3	3	3	2	2	0	1	0	0	1	0	0	1	1	0	0	0	0	0	0	0	0	0	0	0	0	3	1	4	4	3	2	5	4	2
163	1	1	3	2	1	1	3	2	3	2	1	3	2	1	2	2	4	2	4	0	1	0	0	1	0	0	0	1	0	1	0	1	0	0	0	0	1	1	2	0	2	1	3	2	3	3	4	3	2
164	1	1	3	3	1	4	1	1	1	1	3	5	5	3	1	1	4	5	5	3	3	3	3	3	3	3	3	3	3	3	3	3	3	3	3	2	3	3	0	3	2	3	3	3	3	3	1	2	3
165	1	1	3	3	2	1	2	1	4	1	1	1	2	2	2	1	1	1	1	1	0	0	0	0	0	0	1	2	1	1	1	0	0	0	0	0	0	0	0	0	2	1	4	4	1	2	2	4	2
166	2	1	1	1	2	1	2	2	2	1	2	1	1	3	1	1	2	2	3	0	1	1	0	0	0	0	0	0	0	0	1	1	1	0	0	0	0	0	0	0	1	2	5	5	1	4	2	4	4
167	2	1	2	2	1	1	5	3	3	1	1	1	1	1	1	1	4	5	3	1	1	0	0	0	0	1	0	1	1	0	0	0	1	0	0	0	0	0	0	0	2	3	3	2	4	3	1	4	3
168	2	1	3	3	1	1	1	2	4	5	3	3	4	4	3	2	2	2	3	0	1	0	0	1	0	0	0	1	1	1	0	0	1	0	2	1	2	0	0	0	3	3	4	4	4	1	4	2	1
169	1	1	4	5	3	1	3	2	4	1	2	1	1	1	1	1	1	2	3	1	0	0	0	1	0	0	0	1	0	0	0	0	1	0	0	0	0	0	0	0	2	2	2	1	2	2	3	4	2
170	2	1	3	2	2	1	2	2	4	4	3	2	2	2	2	2	2	2	4	1	1	1	2	0	1	0	1	1	0	0	0	0	1	0	1	0	1	2	1	0	2	2	4	3	2	2	1	3	2
171	1	1	1	1	1	1	1	1	5	1	1	1	1	1	1	1	1	1	1	0	0	0	0	0	0	0	0	0	0	0	0	0	0	0	0	0	0	0	0	0	1	1	1	1	1	1	1	4	1
172	1	1	3	2	1	1	2	2	3	1	1	1	1	1	1	1	1	1	1	0	0	0	0	0	0	0	0	0	0	0	0	0	0	0	0	0	0	0	0	0	1	1	2	4	1	1	1	5	1
173	1	1	3	3	1	1	1	1	2	1	1	1	1	1	1	1	2	1	1	0	0	0	0	0	0	0	0	1	1	0	0	0	0	0	0	0	0	0	0	0	1	1	3	3	3	1	1	2	3
174	2	1	5	5	5	1	5	5	5	1	5	1	5	5	5	5	5	1	5	0	0	3	3	3	0	3	3	3	3	1	1	0	1	1	1	0	2	1	1	0	4	3	5	3	4	4	4	1	4
175	1	1	5	5	5	3	2	2	2	5	5	5	4	5	5	5	4	3	3	1	1	2	3	1	2	1	2	3	3	3	2	3	1	1	3	1	0	2	2	0	3	2	1	2	5	2	4	2	3
176	1	1	2	2	1	3	1	5	5	3	5	2	4	5	2	2	5	2	2	0	0	0	0	1	0	1	1	2	1	0	0	0	1	0	0	0	1	0	0	0	2	1	3	2	3	2	2	3	2
177	1	1	2	4	2	1	5	4	4	4	5	4	4	4	5	5	5	3	3	1	2	1	1	2	0	1	2	3	2	0	0	0	1	0	0	0	1	0	1	0	4	4	3	3	4	1	5	4	2
178	1	1	5	5	3	3	3	3	3	1	3	2	1	4	4	4	2	3	3	1	0	0	0	1	1	0	1	1	1	0	1	1	1	1	1	0	1	0	0	0	2	2	2	2	2	2	4	5	2
179	2	1	3	3	1	1	2	1	1	1	1	2	1	1	1	2	2	1	1	0	0	0	0	0	0	0	0	0	0	0	0	0	0	0	0	0	0	0	0	0	3	1	5	5	2	1	2	5	1
180	2	1	4	5	5	4	5	3	3	3	5	5	5	4	4	4	4	3	3	3	2	2	2	2	2	2	2	2	2	2	2	2	1	2	1	1	2	2	1	1	2	2	2	2	2	2	3	2	3
181	2	1	2	2	1	1	4	4	5	1	4	1	1	2	2	2	2	1	4	1	2	1	0	2	1	0	0	1	0	0	0	0	0	0	2	1	0	0	0	1	2	1	2	2	2	2	4	4	4
182	2	1	3	3	3	3	4	4	5	5	5	5	4	5	4	4	4	4	4	2	1	1	1	1	1	1	1	1	2	1	2	2	2	1	2	2	2	1	1	2	3	3	3	3	3	3	2	3	2
183	1	1	2	4	2	2	3	3	3	5	2	3	2	1	2	2	3	3	4	1	1	0	0	1	1	0	1	0	0	0	0	0	0	0	0	0	0	0	0	0	1	3	4	3	2	4	4	1	2
184	1	1	2	1	2	3	2	3	2	3	2	1	1	1	1	1	1	2	1	2	2	0	0	1	1	1	2	1	1	2	1	0	2	1	1	2	3	1	0	0	3	1	4	4	4	5	1	2	4
185	1	1	3	1	1	1	2	3	3	1	1	2	1	1	2	2	2	2	1	0	0	1	0	0	1	0	0	1	0	0	0	0	1	0	0	0	0	0	0	0	2	1	3	4	1	1	5	3	2
186	2	1	1	1	1	1	1	1	1	1	2	1	1	4	2	2	5	1	1	0	0	0	0	0	0	0	0	1	0	0	0	0	1	0	0	0	1	0	0	0	2	2	2	5	1	1	5	5	1
187	2	1	3	4	4	5	5	5	5	1	5	1	1	1	1	1	1	1	1	0	0	0	0	0	0	0	0	0	0	0	0	0	0	0	0	0	0	0	0	0	1	1	1	1	1	1	1	3	1
188	1	1	1	1	1	1	1	1	1	1	1	1	1	1	1	1	2	2	1	0	0	0	0	0	0	0	0	0	0	0	0	0	0	0	0	0	0	0	0	0	1	1	5	5	1	1	5	5	1
189	1	1	1	2	1	1	2	1	1	1	1	1	1	2	2	3	2	1	2	1	1	0	0	1	1	0	0	2	1	1	1	1	1	1	1	1	0	0	0	1	2	2	3	3	2	3	3	2	3
190	1	1	5	4	1	1	1	1	2	1	1	1	1	1	1	1	3	1	1	1	0	1	0	2	0	0	0	2	1	1	0	0	1	1	0	0	1	0	0	1	1	1	3	4	3	4	4	2	1
191	2	1	1	1	1	1	1	1	1	1	1	1	1	4	3	4	4	4	1	0	0	0	0	0	0	0	0	1	0	0	0	0	0	0	0	0	0	0	0	0	1	2	3	4	3	1	5	5	1
192	2	1	2	1	1	1	1	1	2	1	1	1	1	1	1	1	1	2	1	0	0	0	0	0	0	0	0	1	0	0	0	0	0	0	0	0	0	0	0	0	1	1	5	5	1	1	5	5	1
193	2	1	5	4	4	1	2	3	3	2	2	2	2	2	2	1	2	2	2	2	1	1	0	1	0	0	1	0	1	0	1	1	1	1	1	0	0	0	1	0	5	2	3	5	3	2	1	4	1
194	1	1	3	4	3	1	2	4	2	1	4	1	1	4	1	1	3	5	3	1	0	1	0	1	0	1	1	2	2	2	1	1	1	0	0	0	1	0	1	0	4	3	2	3	3	4	1	1	4
195	1	1	5	5	3	2	3	2	4	1	3	1	1	5	1	1	4	2	1	3	2	3	1	2	2	1	2	2	2	1	3	1	2	2	2	1	2	2	0	2	2	4	1	3	4	4	1	2	2
196	2	1	1	1	1	1	1	1	1	1	1	1	1	1	1	1	1	1	1	1	0	1	0	0	1	0	0	2	1	1	0	0	1	1	0	0	1	0	1	1	1	1	3	2	4	4	2	2	4
197	1	1	4	3	2	1	1	2	2	1	1	1	1	1	1	1	5	1	3	0	0	0	0	0	0	0	0	1	0	0	0	0	0	0	0	0	0	0	0	0	1	1	5	4	1	1	4	4	1
198	2	1	1	2	1	1	2	1	1	1	1	1	1	1	1	1	2	1	1	0	0	0	0	0	0	0	0	0	0	0	0	0	0	0	0	0	0	0	0	0	3	2	1	4	1	1	4	4	1
199	2	1	3	3	3	1	3	3	3	1	4	1	1	2	1	1	1	1	1	3	0	0	0	0	0	0	0	0	0	0	0	0	0	1	1	0	1	0	0	0	1	1	5	5	3	4	4	3	3
200	1	1	5	5	3	3	3	3	3	1	2	2	1	4	4	4	1	2	2	1	0	1	0	2	1	0	1	1	0	0	1	0	1	0	1	0	1	0	0	0	4	2	3	4	4	2	4	5	4
201	1	1	4	4	5	1	4	4	2	1	4	1	1	1	1	1	4	4	4	2	0	1	0	3	2	0	2	1	1	0	0	0	0	0	3	0	2	0	0	2	3	4	1	3	4	4	1	3	4
202	1	1	2	2	1	1	1	2	1	1	1	1	1	1	1	1	2	1	1	1	0	0	0	1	0	1	0	1	0	0	1	0	0	0	1	0	0	0	1	0	1	2	2	3	1	3	3	4	3
203	2	1	3	1	2	1	2	5	3	1	3	3	1	3	1	1	3	3	3	1	0	0	0	1	0	0	1	1	0	0	0	0	1	0	0	0	1	0	0	0	2	2	5	4	2	1	4	5	1
204	1	1	4	1	1	1	1	1	1	1	1	3	1	5	3	5	3	1	1	0	0	2	0	0	2	0	0	0	3	0	0	0	3	0	0	0	0	0	0	0	1	1	5	5	1	1	4	5	1
205	1	1	4	4	2	1	2	2	2	1	1	1	2	1	1	1	1	1	1	0	0	0	0	1	0	0	0	0	1	0	1	0	0	0	0	0	0	0	0	0	1	1	3	4	1	1	4	3	1
206	1	1	1	1	1	1	1	1	1	1	1	1	1	1	1	1	1	1	1	0	0	0	0	0	0	0	0	0	0	0	0	0	0	0	0	0	0	0	0	0	2	3	4	5	3	5	5	5	2
207	1	1	5	5	3	2	3	2	2	2	1	1	1	3	1	1	4	3	2	1	3	3	2	1	1	2	3	2	2	1	3	1	1	1	3	1	1	2	1	2	2	5	1	4	4	5	1	3	4
208	1	1	4	4	1	1	5	5	4	1	5	1	1	1	1	1	2	5	5	2	1	3	0	3	1	0	0	2	0	1	3	1	2	1	3	0	3	0	0	1	4	4	4	4	5	5	1	1	1
209	2	1	2	2	1	1	2	2	2	1	1	2	2	1	4	4	4	2	1	1	1	2	0	1	0	0	1	2	3	2	1	1	1	1	1	0	1	0	0	2	2	3	2	2	3	1	5	3	3
210	2	1	5	5	5	1	5	5	5	5	5	1	5	5	1	1	5	1	5	0	0	0	0	2	0	0	0	0	0	0	0	0	0	0	0	0	0	0	0	0	1	1	1	1	1	1	4	3	1
211	1	1	2	1	1	1	3	2	1	1	1	1	2	4	3	3	3	2	1	0	0	0	0	1	0	0	0	2	0	1	0	0	1	1	0	0	0	0	0	1	2	2	3	4	4	3	1	1	3
212	2	1	2	1	1	1	3	2	1	1	1	1	2	2	5	3	3	3	2	0	1	1	0	0	0	1	1	0	0	0	0	0	0	1	1	0	0	0	1	0	1	4	5	5	1	2	5	4	2
213	1	1	3	2	5	1	5	5	1	2	1	3	4	2	3	2	4	4	5	1	1	1	0	2	2	0	1	1	2	0	1	0	1	0	1	1	1	1	1	1	3	2	4	3	4	1	1	5	1
214	2	1	4	3	2	1	2	2	2	1	1	1	2	2	2	2	2	2	1	1	0	0	0	0	0	0	0	1	0	0	0	0	0	0	0	0	0	0	0	0	1	1	5	4	1	1	5	5	1
215	2	1	2	1	2	1	2	1	1	1	1	1	1	2	1	1	2	2	1	0	0	0	0	0	1	0	0	0	0	0	0	0	0	0	0	0	0	0	0	0	1	1	4	5	2	1	2	4	1
216	1	1	5	5	5	1	5	4	4	1	3	3	2	2	2	2	2	2	4	1	1	1	0	3	1	0	0	0	1	1	1	1	1	1	1	0	1	1	0	1	2	1	2	3	3	2	1	2	2
217	1	1	2	2	3	1	2	2	3	1	3	1	4	3	3	3	2	2	2	1	0	2	0	1	0	0	1	1	1	0	1	1	0	0	1	1	1	1	2	1	3	3	3	4	4	4	4	3	4
218	2	1	2	4	2	1	4	3	2	1	1	3	1	1	1	1	3	1	2	2	1	1	0	1	0	0	0	0	0	1	0	0	1	1	0	0	1	0	0	0	2	2	3	3	2	3	4	2	3
219	1	1	5	1	1	1	1	1	1	1	1	1	1	1	1	1	1	1	1	0	0	0	0	0	1	0	0	0	0	0	0	0	1	0	0	0	0	0	0	0	1	1	5	5	1	1	2	5	1
220	1	1	3	3	1	1	2	2	2	1	1	1	1	1	2	2	2	1	2	0	0	0	0	1	0	0	0	1	0	0	0	0	0	0	0	0	0	0	0	0	2	1	4	4	1	2	3	4	2
221	2	1	4	3	4	3	3	3	3	3	3	3	3	3	3	3	3	3	3	1	1	1	0	1	1	1	0	0	0	0	0	1	0	1	1	0	0	0	0	0	3	3	3	3	3	3	3	3	3
222	2	1	4	4	1	1	1	1	3	1	1	1	1	2	1	2	3	1	1	0	0	0	0	0	0	0	0	3	0	0	0	0	1	0	0	1	0	0	1	1	2	1	4	4	1	1	2	2	1
223	2	1	2	2	1	1	2	1	2	1	1	1	1	1	2	2	2	2	2	0	0	0	0	0	0	0	0	0	0	0	0	0	0	0	0	0	0	0	0	0	2	1	5	5	2	1	2	5	1
224	1	1	2	2	3	1	2	1	1	1	1	1	1	2	1	1	1	1	2	0	0	0	0	0	0	0	0	0	0	0	0	0	0	0	0	0	0	0	0	0	1	1	4	4	1	1	4	5	1
225	1	1	5	4	3	1	5	4	2	1	3	5	4	3	5	5	3	3	3	1	2	0	0	2	0	0	2	3	1	3	3	0	3	0	0	0	2	0	0	0	3	4	4	3	4	3	3	4	3
226	2	1	2	3	1	1	2	2	3	1	1	1	2	3	1	1	2	2	3	0	1	0	1	1	2	1	2	1	0	1	1	0	3	1	0	0	0	0	0	0	3	2	5	4	1	1	2	3	1
227	1	1	4	4	3	1	4	3	3	3	3	3	3	4	4	4	4	4	3	1	0	1	0	2	1	0	0	1	1	0	0	0	0	0	0	0	0	0	0	0	1	1	1	2	1	3	3	3	3
228	1	1	4	2	2	1	2	1	1	1	1	1	1	1	1	1	1	1	1	0	1	1	0	2	0	0	0	1	1	0	0	1	0	0	2	0	0	0	0	0	2	1	1	1	2	3	3	3	3
229	2	1	1	1	1	1	1	1	1	1	1	1	1	1	1	1	1	1	1	0	0	0	0	0	0	0	0	0	0	0	0	0	0	0	0	0	0	0	0	0	1	1	5	5	1	1	3	5	3
230	1	1	1	2	1	1	2	2	1	1	1	1	1	1	1	1	1	1	1	0	0	0	0	0	0	0	0	0	0	0	0	0	0	0	0	0	0	0	0	0	1	1	3	3	1	1	1	4	3
231	1	1	5	5	5	5	5	1	3	1	5	3	3	5	3	5	5	5	5	1	1	1	0	2	1	0	1	2	1	1	0	1	0	0	0	0	3	3	0	0	4	1	3	5	1	1	5	1	1
232	2	1	3	3	3	1	3	2	3	1	2	1	1	3	2	2	3	1	2	1	0	1	0	1	1	0	1	1	0	1	1	1	0	1	0	0	2	0	1	1	3	3	3	3	2	4	3	3	3
233	2	1	3	3	1	1	2	1	1	1	1	1	1	2	2	2	1	1	1	0	0	1	0	0	0	1	1	1	0	0	0	1	1	1	0	0	0	1	1	0	4	4	5	5	3	3	5	2	3
234	1	1	4	4	1	1	5	5	1	1	5	5	5	5	2	5	5	5	5	1	0	0	0	3	0	0	0	1	1	1	0	0	0	0	0	0	0	0	0	0	1	2	5	5	1	1	1	5	1
235	1	1	2	2	1	1	2	1	1	1	2	1	1	2	1	1	1	1	1	1	0	0	0	0	0	0	0	1	0	1	1	0	2	0	1	0	0	0	0	0	2	1	4	4	1	1	1	4	3
236	2	1	2	1	1	1	1	1	1	1	1	1	1	2	3	2	1	1	1	0	0	1	1	1	0	1	0	1	0	0	0	0	1	0	0	0	0	0	0	0	2	1	3	2	1	4	1	3	2
237	2	1	2	1	1	1	2	2	2	1	4	1	1	1	1	1	1	1	1	0	0	0	0	0	0	0	0	0	0	0	0	0	0	0	0	0	0	0	0	0	1	1	2	4	2	1	5	5	1
238	2	1	3	5	3	1	1	3	2	1	1	1	1	1	1	1	1	1	1	1	0	0	0	0	0	0	2	1	0	0	1	1	1	0	0	0	0	0	0	0	2	2	3	3	3	2	2	2	2
239	1	1	2	2	2	1	2	1	2	1	2	1	1	1	2	2	2	2	5	0	0	0	0	0	0	0	0	0	0	0	0	0	0	0	0	0	0	0	0	0	2	1	4	4	2	2	5	4	2
240	2	1	3	2	2	1	2	2	1	3	2	2	1	2	2	2	2	2	2	0	0	0	0	1	0	0	0	1	0	0	0	0	0	0	0	0	0	0	0	0	1	1	5	5	2	1	5	4	1
241	1	1	3	4	5	2	5	5	5	1	4	5	5	5	3	5	5	3	3	1	0	1	1	1	0	1	1	3	3	3	3	3	3	0	1	0	3	3	0	3	5	5	1	1	5	5	5	1	5
242	2	1	2	2	1	1	1	1	1	1	1	1	1	3	1	1	2	1	1	1	0	1	0	1	1	0	0	1	1	1	1	1	0	1	1	0	2	0	1	0	2	2	3	3	3	3	2	3	3
243	2	1	2	3	1	1	3	2	2	1	2	1	1	1	1	1	1	1	1	0	0	0	0	1	0	0	0	0	0	0	0	0	0	0	0	0	0	0	0	0	1	1	1	3	1	1	4	3	1
244	1	1	3	4	3	1	4	5	4	4	1	3	4	4	5	5	5	3	3	1	0	1	0	1	1	0	0	1	0	0	0	0	0	0	0	0	0	0	0	0	2	2	2	2	2	2	2	4	2
245	1	1	3	2	2	1	2	2	3	3	3	2	2	2	3	3	2	2	3	1	1	1	0	0	0	0	0	0	0	0	0	0	0	0	0	0	0	0	0	0	1	2	3	2	2	2	4	4	3
246	2	1	1	1	1	1	1	1	1	1	1	1	1	1	1	1	1	1	1	0	0	0	0	0	0	0	0	0	0	0	0	0	0	0	0	0	0	0	0	0	1	1	5	5	1	1	5	5	1
247	1	1	2	5	5	1	5	5	5	1	5	1	1	1	1	1	1	5	5	0	0	0	0	3	0	0	0	0	0	0	0	0	3	0	0	0	3	0	0	0	1	1	1	5	5	5	5	5	1
248	2	1	1	3	1	1	2	1	2	1	1	1	2	4	3	3	4	1	1	1	0	0	0	0	0	0	0	1	0	0	0	1	1	0	0	0	1	0	0	0	4	3	4	4	2	2	5	4	3
249	2	1	4	3	3	1	2	1	2	1	1	1	1	1	1	1	1	1	1	0	0	0	0	0	0	0	0	0	0	0	0	0	0	0	0	0	0	0	0	0	1	1	5	5	5	1	1	1	1
250	1	1	3	3	2	1	2	4	3	1	2	3	2	2	1	1	1	2	2	1	1	0	0	1	0	0	0	1	0	0	0	0	0	0	1	0	1	0	0	0	2	2	4	4	4	1	4	4	1
251	2	1	3	1	1	1	2	2	2	1	1	1	1	1	1	1	2	1	1	0	0	1	0	1	1	0	0	1	0	0	1	0	1	0	0	0	1	0	1	0	2	1	3	4	4	4	2	3	2
252	2	1	1	1	1	1	1	1	1	1	1	1	1	1	1	2	1	1	1	0	0	0	0	0	0	0	0	0	0	0	0	0	0	0	0	0	0	0	0	0	3	1	5	5	1	1	5	4	1
253	1	1	3	2	1	1	2	1	4	1	1	1	1	1	3	4	2	1	1	1	0	1	0	0	0	0	1	0	0	0	0	0	2	0	0	0	0	1	1	0	2	1	4	4	1	1	4	1	1
254	2	1	3	1	1	1	1	1	2	4	1	2	1	2	1	1	1	2	1	0	0	1	1	1	1	1	1	1	1	0	1	1	1	1	1	1	1	1	1	1	4	4	4	5	5	4	5	2	2
255	2	1	2	2	1	1	2	1	1	2	1	1	1	1	1	1	3	1	2	0	1	1	1	0	0	0	0	0	0	0	1	0	0	0	0	0	0	0	0	0	3	1	3	4	3	1	3	3	3
256	2	1	2	2	1	1	3	1	3	1	1	1	1	5	4	4	1	1	2	0	0	0	0	0	0	0	1	1	0	0	0	0	0	0	0	0	0	0	0	0	3	4	5	3	2	1	3	5	1
257	2	1	1	3	2	1	1	3	1	3	2	4	4	4	5	4	2	2	2	1	1	2	1	1	2	2	2	2	3	2	2	3	2	3	2	2	3	2	2	3	4	4	2	2	4	2	3	2	4
258	2	1	2	1	1	2	2	1	1	1	5	1	1	1	1	1	2	1	1	0	0	0	0	0	0	0	0	1	0	0	0	0	1	0	0	0	1	0	0	0	2	2	2	2	1	2	2	5	2
259	1	1	4	2	3	1	4	4	2	1	2	1	1	1	1	1	4	4	4	1	1	1	1	2	3	0	1	2	0	1	2	0	2	0	0	0	3	2	1	0	3	4	3	4	3	2	4	2	3
260	2	1	3	3	2	1	2	2	3	2	2	1	1	3	2	2	4	3	3	1	1	0	0	0	0	0	1	1	1	0	0	0	0	0	0	0	0	0	0	0	2	1	4	2	2	2	5	4	1
261	1	1	2	3	1	1	2	2	2	1	2	1	1	1	1	1	1	1	1	0	0	0	0	0	0	0	0	0	0	0	0	0	0	0	0	0	0	0	0	0	1	1	5	5	1	1	4	4	1
262	1	1	3	3	2	3	4	3	3	2	4	2	2	3	1	1	1	2	3	2	1	0	0	2	0	1	1	2	1	1	1	1	1	0	1	0	1	0	1	0	2	2	3	2	3	4	4	2	5
263	2	1	2	2	1	1	1	1	1	1	2	1	1	1	1	1	1	1	2	0	2	0	1	0	1	0	0	0	0	0	0	0	0	0	0	0	0	0	0	0	1	1	3	3	3	3	3	3	3
264	1	1	3	3	2	1	3	2	2	1	2	1	1	2	2	3	3	3	3	0	1	0	0	0	0	0	1	1	0	0	0	0	1	0	0	0	0	0	0	0	3	2	4	4	2	2	4	4	2
265	1	1	5	5	5	1	5	5	1	1	5	1	1	1	1	5	5	5	3	0	1	0	0	1	1	0	1	1	0	0	0	0	0	0	0	0	1	0	0	0	2	1	1	1	1	1	3	4	1
266	1	1	5	5	2	5	3	5	4	2	3	1	1	5	4	1	4	4	5	3	3	3	3	3	1	0	1	3	3	1	2	1	0	0	3	1	1	0	1	3	5	5	1	3	3	4	3	1	5
267	2	1	2	1	1	1	1	1	1	1	1	1	1	2	1	1	1	1	1	0	0	0	1	0	0	0	1	1	0	0	0	0	0	0	0	0	0	0	0	0	1	4	4	4	2	4	4	3	2
268	2	1	1	1	1	1	1	1	1	1	1	1	1	2	1	1	1	1	1	0	0	0	0	0	0	0	0	0	0	0	0	0	0	0	0	0	0	0	0	0	2	1	4	4	1	1	5	4	2
269	2	1	5	5	1	1	1	1	2	1	1	1	1	3	1	1	1	1	1	2	0	2	0	1	1	1	1	0	3	1	0	1	0	0	3	0	1	0	1	2	1	1	3	5	1	5	5	1	5
270	1	1	3	1	1	1	2	1	1	1	3	1	1	2	1	3	2	1	1	0	0	0	0	0	0	0	0	1	0	0	0	0	1	0	0	0	0	0	0	0	1	1	4	5	1	1	5	4	1
271	2	1	5	5	5	2	5	5	3	2	5	3	4	3	2	1	3	3	3	1	0	1	1	1	0	0	1	1	1	1	0	1	0	0	0	0	1	0	0	0	2	2	3	4	4	4	2	2	2
272	2	1	3	2	1	1	2	3	1	1	1	1	1	2	2	2	3	1	1	1	0	0	0	2	0	0	0	1	0	0	0	0	0	0	0	0	1	0	0	0	1	2	4	4	2	1	4	3	3
273	1	1	4	1	2	1	2	4	1	1	1	1	1	4	5	5	5	1	1	0	0	0	0	1	0	0	0	1	0	0	0	0	0	0	0	0	0	0	0	0	1	1	5	5	1	1	4	5	1
274	1	1	5	3	4	1	2	3	5	5	1	2	1	2	2	2	3	2	3	1	0	1	1	1	0	0	2	2	1	1	2	1	1	0	1	0	0	0	0	0	3	3	3	3	3	2	4	2	4
275	2	1	1	3	3	1	2	3	4	3	3	2	1	1	1	2	2	2	2	1	0	0	0	1	2	1	1	1	0	1	1	1	1	1	1	0	1	1	1	0	4	3	4	4	4	4	4	1	4
276	2	1	3	1	1	1	2	2	4	1	2	1	1	2	2	2	2	2	2	1	0	1	0	1	0	0	0	0	0	0	0	0	0	0	1	0	0	0	0	0	3	1	3	5	4	5	5	4	1
277	1	1	4	4	2	3	3	3	3	1	2	2	1	2	2	2	1	2	2	1	0	1	0	2	1	0	1	1	1	0	1	1	1	1	1	0	1	0	0	0	2	2	3	4	3	4	4	5	4
278	2	1	2	2	1	1	4	2	1	1	1	1	1	1	2	3	1	3	3	0	0	0	0	1	1	0	0	1	0	0	0	0	0	0	1	0	1	0	1	0	2	1	2	4	2	2	4	3	2
279	1	1	2	3	2	1	1	2	1	1	1	1	1	1	1	1	1	1	1	0	0	1	0	1	0	0	0	0	0	0	0	0	1	0	0	0	1	0	0	0	1	1	5	5	2	1	4	5	1
280	2	1	3	5	1	1	1	5	5	1	1	2	3	2	2	5	5	2	2	0	1	1	0	1	0	1	0	1	0	0	0	0	0	0	0	0	0	1	0	0	4	4	2	4	4	4	5	3	5
281	2	1	2	3	1	1	2	2	1	1	1	1	1	2	2	2	2	2	1	0	0	0	0	0	0	0	0	1	0	0	0	0	2	0	0	0	1	0	0	0	2	2	5	5	2	1	5	5	1
282	2	1	3	3	2	1	2	2	2	1	1	1	1	2	1	1	1	2	3	1	0	0	1	1	0	0	1	1	0	0	0	0	0	0	0	0	1	0	0	0	2	2	4	3	2	3	3	5	3
283	2	1	3	3	5	1	3	1	1	3	3	2	2	1	2	2	2	1	1	0	0	0	1	0	0	0	0	1	0	0	0	0	0	0	0	0	0	0	0	0	3	3	1	3	1	5	5	5	5
284	1	1	3	3	3	3	2	2	2	1	2	1	1	2	2	2	1	2	2	1	0	1	0	2	1	0	1	1	1	0	1	0	1	1	1	0	1	0	0	1	2	3	2	2	4	4	4	5	4
285	2	1	5	4	3	1	4	3	2	4	5	2	3	5	3	2	4	2	2	1	0	1	1	1	0	0	1	3	2	1	1	1	1	0	1	1	2	0	1	1	3	4	3	3	4	4	2	3	3
286	1	1	4	4	1	1	3	4	4	1	1	1	1	4	3	3	5	3	4	0	1	2	1	3	3	1	0	3	3	1	2	1	2	0	1	0	3	0	2	2	4	5	3	3	3	4	1	2	1
287	2	1	2	2	2	1	3	2	1	1	4	5	1	3	1	1	1	2	4	0	0	0	0	1	1	0	0	3	1	1	1	0	1	0	1	0	2	1	2	0	1	3	3	3	5	2	3	2	5
288	2	1	2	2	2	1	2	1	1	1	1	1	1	2	1	1	2	2	1	1	0	0	0	0	0	0	0	1	0	0	0	0	0	0	0	0	0	0	0	0	2	1	4	4	2	2	2	5	3
289	1	1	4	5	3	1	3	2	1	1	2	1	1	2	4	4	5	2	2	1	1	2	1	0	1	0	1	1	1	0	2	2	2	2	1	1	3	2	0	1	3	4	2	2	3	2	2	2	2
290	2	1	2	3	1	1	3	3	2	1	2	1	2	2	1	2	3	2	2	1	1	0	0	1	0	1	0	0	0	1	1	0	0	0	0	0	1	0	0	0	4	2	4	5	2	4	4	5	3
291	1	1	1	1	1	1	1	1	1	1	1	1	1	1	1	1	1	1	1	0	0	0	0	0	0	0	0	0	0	0	0	0	0	0	0	0	0	0	0	0	1	1	1	1	1	1	1	1	1
292	1	1	2	3	2	1	4	2	3	2	2	1	1	4	5	5	5	3	2	1	0	2	0	1	0	0	1	0	3	1	1	2	1	1	1	3	1	1	0	3	3	3	1	4	4	5	4	3	4
293	2	1	5	2	3	1	1	1	2	1	5	1	1	5	2	2	2	2	2	1	0	1	0	2	0	0	0	0	1	0	0	0	0	0	1	0	0	0	0	0	3	2	3	3	2	1	5	4	2
294	2	1	4	4	3	1	2	2	2	1	5	3	1	1	2	2	3	2	3	1	0	0	1	0	0	0	0	1	1	0	0	0	1	1	0	0	0	1	1	0	3	2	5	5	2	2	5	2	2
295	1	1	4	2	1	1	2	2	3	2	2	2	1	2	1	2	2	1	1	0	1	0	0	1	0	0	0	0	0	0	0	1	0	0	1	0	1	0	1	0	2	2	3	4	2	4	2	1	5
296	2	1	3	3	1	1	3	3	3	1	1	1	1	3	1	3	1	3	3	0	0	0	0	1	1	0	0	1	0	0	0	0	0	0	1	0	0	0	0	0	3	2	4	4	4	2	4	2	2
297	1	1	1	1	1	1	2	1	1	1	1	1	1	3	2	2	1	1	1	0	0	0	0	0	1	0	0	1	0	1	1	0	1	0	1	0	1	0	0	0	2	2	2	5	2	2	5	3	2
298	1	1	1	1	1	1	3	1	3	1	1	1	1	1	1	2	1	2	3	0	0	0	0	1	0	0	0	1	0	0	0	0	0	0	1	0	0	0	0	0	3	2	5	3	3	1	4	4	2
299	1	1	3	3	2	1	2	2	4	1	2	3	2	2	1	1	3	5	4	1	1	0	0	1	0	0	0	1	0	0	0	0	1	0	0	0	1	1	0	0	3	2	3	4	3	1	3	1	3
300	2	1	5	5	1	1	1	1	1	1	1	1	1	1	1	1	1	1	1	0	0	0	1	1	0	1	0	1	1	1	1	0	0	1	0	0	1	0	1	1	1	3	1	3	1	3	3	5	1
301	2	1	4	4	2	1	3	3	2	2	1	1	2	3	3	3	3	3	3	1	1	0	1	1	0	0	1	1	0	0	1	0	0	1	0	0	1	1	0	0	3	3	3	3	3	3	4	3	3
302	2	1	2	3	2	1	4	3	2	4	2	2	2	4	3	3	3	3	2	0	1	0	0	1	0	0	1	1	0	0	0	0	1	0	0	0	0	0	0	0	2	1	4	4	3	3	4	4	3
303	1	1	2	2	1	1	3	3	1	2	1	3	2	1	2	2	2	2	2	1	2	0	0	0	1	0	1	1	0	0	0	0	0	0	0	0	0	1	0	0	2	2	5	5	4	2	5	5	2
304	1	1	2	1	1	1	1	1	1	1	1	1	1	1	1	1	1	1	1	0	1	1	0	1	0	0	0	0	0	0	0	1	0	0	1	0	2	0	1	0	1	2	2	4	2	4	2	2	5
305	2	1	2	2	3	1	2	2	1	2	2	2	2	1	3	5	5	2	2	1	0	1	1	1	1	1	0	1	0	1	0	1	1	0	0	0	0	0	1	0	1	2	2	2	2	4	4	5	2
306	1	1	4	3	1	1	2	3	2	1	3	1	1	1	1	1	4	2	4	0	0	0	0	2	1	0	0	1	0	0	0	0	0	0	0	0	1	0	0	0	1	4	5	5	2	1	1	5	1
307	1	1	2	1	1	1	1	1	2	1	1	1	1	1	2	2	4	1	1	0	0	1	0	0	1	0	0	1	0	1	0	0	0	0	0	0	0	0	1	0	1	1	5	5	1	1	5	5	1
308	2	1	3	2	2	1	4	2	4	1	1	1	1	2	3	2	3	2	2	0	0	0	0	1	0	0	0	1	0	0	0	0	1	0	0	0	0	0	0	0	2	1	3	5	2	1	5	3	1
309	2	1	2	2	1	1	2	1	1	1	1	1	1	2	1	2	1	2	1	2	1	2	2	1	2	3	1	1	0	1	3	3	1	3	2	1	3	3	2	1	5	5	3	3	4	4	2	1	5
310	1	1	3	3	1	1	3	3	3	1	3	1	1	3	4	3	2	2	3	0	0	1	0	0	0	0	0	0	0	0	0	0	0	0	0	0	0	0	0	0	2	2	4	4	2	2	3	4	2
311	1	1	2	3	1	1	2	1	3	1	1	1	1	1	1	1	2	1	3	0	0	1	0	0	0	0	0	0	0	0	1	0	2	0	0	0	0	0	0	0	1	1	5	1	1	1	5	5	1
312	2	1	3	2	2	1	3	2	2	1	1	1	2	1	1	1	3	3	3	1	0	1	0	2	1	0	0	3	1	1	1	1	0	0	0	0	1	0	0	0	3	2	2	3	4	3	3	4	3
313	1	1	5	5	1	2	2	1	3	1	4	1	1	2	1	2	2	2	2	1	1	0	0	1	2	0	1	0	1	1	0	1	2	0	1	0	2	1	0	1	1	1	1	1	1	2	1	2	1
314	2	1	2	2	2	1	2	2	2	3	1	3	2	2	2	2	3	2	3	0	0	0	0	0	0	0	0	1	0	0	0	0	1	0	0	0	0	1	0	0	2	1	4	4	3	2	4	5	2
315	2	1	5	4	5	2	5	3	1	1	1	1	5	1	5	5	5	5	5	1	0	0	0	1	1	0	0	0	0	0	0	0	0	0	0	0	1	0	0	0	1	1	5	5	4	1	1	4	1
316	1	1	4	2	3	1	1	2	2	1	1	1	5	2	3	5	5	4	1	2	3	0	0	0	1	1	1	2	2	0	3	1	1	1	0	0	2	0	0	0	5	1	2	2	2	5	1	1	5
317	2	1	1	2	1	1	2	2	2	1	1	1	1	3	3	3	2	2	2	1	1	1	1	0	0	0	1	1	0	1	0	1	1	0	0	0	1	0	0	0	2	4	3	4	2	1	5	3	2
318	1	1	4	4	1	3	4	4	4	1	3	5	5	5	5	5	5	5	5	3	1	1	0	2	0	1	0	1	2	0	1	1	2	1	1	1	3	0	0	1	3	5	1	4	4	5	1	4	5
319	2	1	2	2	1	1	2	2	1	1	3	2	1	3	3	3	2	1	2	0	0	0	0	1	0	0	0	0	0	0	0	0	0	0	1	0	0	0	0	0	1	1	1	1	1	1	2	2	2
320	2	1	3	4	3	1	4	4	3	2	3	3	3	3	3	3	4	2	3	2	0	3	0	3	3	0	0	3	0	1	3	0	2	0	2	0	0	2	0	0	4	4	1	4	5	4	3	5	2
321	1	1	2	2	1	1	1	1	1	1	2	1	1	3	1	1	1	1	1	1	0	0	0	0	0	1	0	0	0	0	0	0	0	0	0	0	0	0	0	0	1	1	1	1	1	1	1	1	1
322	1	1	3	3	1	1	1	2	1	1	3	2	1	3	2	2	2	3	3	1	1	1	0	0	0	0	0	2	0	0	0	0	1	0	1	0	0	0	0	0	2	2	4	4	2	3	4	4	1
323	2	1	5	5	3	1	4	4	4	4	3	4	3	1	5	5	5	4	3	2	1	2	0	1	3	0	2	3	1	3	0	2	1	1	1	2	3	1	3	1	5	3	1	4	5	5	2	3	4
324	2	1	3	2	2	1	2	1	2	1	1	1	2	2	2	2	3	2	1	1	0	1	0	0	0	1	1	1	0	1	1	1	0	1	1	0	1	0	1	0	3	2	3	2	3	5	1	3	3
325	1	1	4	5	5	1	4	5	1	5	1	5	2	4	1	4	2	4	2	1	0	0	1	2	0	0	1	2	0	1	0	2	0	1	0	0	0	0	2	0	2	3	3	4	2	5	1	2	4
326	1	1	4	4	3	1	4	3	4	1	4	1	1	1	1	2	2	2	2	1	0	0	0	1	0	1	1	1	0	1	1	1	1	0	1	0	1	1	1	0	2	2	2	2	2	2	2	2	2
327	1	1	3	3	2	3	2	3	3	1	5	2	3	4	1	1	3	3	2	0	1	1	1	1	0	0	0	2	2	0	1	0	0	0	1	0	1	1	0	0	3	4	1	2	2	3	3	2	2
328	2	1	2	3	1	1	2	2	2	1	2	1	1	1	1	1	1	2	1	0	0	0	0	0	0	0	0	1	0	0	0	0	0	0	0	0	0	0	0	0	2	2	3	4	2	1	4	4	2
329	2	1	2	2	1	2	2	2	1	1	1	1	2	2	1	1	2	2	2	0	0	0	0	0	0	0	0	0	0	0	0	0	0	0	0	0	0	0	0	0	2	1	2	4	2	1	5	4	1
330	1	1	3	4	3	2	4	3	3	1	2	2	3	2	1	1	3	3	3	1	0	0	0	1	0	0	0	0	1	0	0	0	0	0	0	0	0	0	0	0	2	1	1	2	2	1	2	5	2
331	2	1	5	5	5	2	3	3	4	4	5	3	4	5	2	2	3	3	4	1	0	0	0	1	0	0	1	1	0	0	1	0	1	1	0	0	1	1	1	0	3	2	4	4	2	4	4	4	2
332	1	1	4	4	2	1	2	1	3	1	5	1	2	3	1	1	1	1	2	1	1	1	0	2	1	2	1	2	0	1	1	0	1	0	1	0	1	0	0	0	2	2	1	3	1	5	3	1	3
333	1	1	2	2	2	2	2	2	2	2	2	2	2	2	2	2	2	2	2	1	1	1	1	1	1	1	1	1	1	1	1	1	1	0	1	0	1	1	1	1	2	2	2	2	2	2	2	3	2
334	2	1	1	2	1	1	2	2	1	1	1	1	1	1	3	3	2	1	1	0	0	0	0	0	0	0	0	0	0	0	0	0	0	0	0	0	0	0	0	0	1	1	5	5	1	1	5	5	1
335	2	1	2	2	1	2	1	1	1	1	1	1	1	1	1	1	1	1	1	0	0	0	0	0	0	0	0	0	0	0	0	0	0	0	0	0	0	0	0	0	1	1	5	5	1	1	5	4	1
336	2	1	4	3	2	1	2	1	3	1	3	2	3	2	3	1	2	1	5	1	0	1	0	1	0	0	1	1	0	1	1	1	0	1	0	0	1	0	1	0	4	4	4	4	5	5	5	3	3
337	1	1	1	1	1	1	1	1	3	1	1	1	1	1	1	1	1	1	1	0	0	1	0	0	0	0	1	0	0	0	1	0	0	0	0	0	0	0	0	0	3	2	3	3	2	2	4	4	2
338	1	1	1	3	3	1	3	3	3	3	3	3	3	3	3	3	3	3	3	0	0	1	1	3	1	1	1	1	1	0	0	0	0	0	0	0	0	0	0	0	2	3	3	3	3	3	3	3	3
339	2	1	3	2	2	1	2	3	3	3	2	2	2	2	3	3	3	2	2	0	0	0	0	0	0	0	1	1	0	0	0	0	1	0	0	0	1	0	1	0	1	2	4	4	2	4	4	4	2
340	1	1	4	4	1	1	3	2	2	2	2	3	3	4	3	3	3	3	3	2	1	1	0	1	0	0	1	2	1	1	1	1	2	1	1	1	3	1	1	1	3	4	3	5	4	3	5	3	4
341	2	1	3	3	1	1	2	2	1	1	2	2	2	2	3	1	4	2	1	0	1	2	1	1	1	1	3	3	2	3	3	2	2	2	1	1	2	1	1	1	5	5	3	3	5	5	3	2	4
342	2	1	5	5	5	3	5	3	4	4	5	3	5	5	5	5	5	5	5	3	2	2	2	3	3	3	3	3	3	1	2	3	0	1	1	1	3	1	3	1	1	5	5	3	1	5	1	3	5
343	1	1	4	4	1	1	4	4	4	2	5	1	2	3	3	3	2	3	3	1	1	1	0	2	0	0	1	0	0	0	1	0	0	0	1	0	0	0	0	0	3	3	5	4	4	4	3	4	4
344	2	1	3	3	1	4	5	3	2	1	2	3	3	5	4	4	5	5	5	0	0	1	0	1	1	0	1	3	1	2	2	1	0	1	2	0	0	1	1	1	3	5	3	5	5	5	3	2	5
345	1	1	2	2	1	1	1	2	2	2	2	2	1	2	2	2	2	2	2	1	0	0	0	0	0	1	0	0	1	0	1	0	0	0	0	0	0	1	0	0	1	1	4	5	3	3	2	3	2
346	1	1	1	3	1	1	4	4	3	1	1	1	3	1	1	1	5	3	4	0	0	1	1	1	0	0	2	0	3	0	0	0	0	0	0	0	2	0	1	0	2	2	2	2	2	1	1	4	1
347	1	1	3	3	1	1	2	2	2	1	2	1	1	1	2	2	3	3	2	0	1	0	0	1	0	0	0	1	1	1	0	0	1	0	0	0	1	0	0	0	2	2	2	4	4	4	4	3	4
348	1	1	4	3	2	1	1	2	1	1	2	2	3	3	3	3	3	3	2	0	0	0	0	1	0	0	1	0	1	0	0	0	1	0	1	1	1	0	0	0	4	1	3	3	3	1	5	4	1
349	2	1	5	5	3	1	3	4	4	1	3	3	3	5	5	5	5	3	4	1	1	3	0	2	3	0	3	3	3	3	2	1	1	0	3	0	3	0	3	0	5	5	3	2	4	5	3	3	3
350	2	1	3	3	1	1	4	3	2	3	1	1	1	1	2	4	3	3	3	0	0	0	0	0	0	0	0	0	0	0	0	0	0	0	0	0	0	0	0	0	3	2	4	4	2	1	5	5	1
351	2	1	2	1	1	1	2	2	2	1	1	2	1	2	1	1	2	1	1	0	0	0	0	1	1	0	0	1	0	0	1	1	1	0	0	0	1	0	1	0	1	1	2	4	1	1	4	2	2
352	1	1	2	3	1	1	2	3	1	1	1	1	1	1	2	2	2	3	2	0	0	0	0	0	1	0	0	1	0	0	0	0	0	0	0	0	0	0	0	0	1	1	3	5	4	1	4	5	1
353	2	1	2	2	2	1	1	1	2	2	2	2	2	2	2	3	3	2	2	1	0	1	0	0	0	0	0	0	0	0	0	0	0	0	0	0	0	0	0	0	1	1	4	5	4	2	4	4	2
354	1	1	4	3	3	1	2	3	1	1	2	3	1	2	2	1	1	1	1	0	0	0	0	0	0	0	0	1	0	0	0	0	0	0	0	0	0	0	0	0	5	5	5	5	5	5	5	5	1
355	1	1	2	1	1	1	2	1	1	1	2	4	1	1	1	1	2	2	2	1	2	0	0	1	0	0	1	1	0	0	0	1	0	0	1	0	0	0	1	0	2	1	5	5	1	1	5	1	1
356	2	1	3	3	1	1	2	1	1	1	1	1	1	2	3	1	3	1	1	0	0	3	1	1	1	1	2	3	1	3	3	2	2	3	1	1	3	3	2	1	5	5	3	3	5	4	3	2	4
357	1	1	2	1	1	1	1	1	1	1	1	1	1	1	2	2	2	1	1	0	0	0	0	0	0	0	0	0	0	0	0	0	0	0	0	0	0	0	0	0	1	1	5	5	1	1	4	2	1
358	2	1	4	5	3	3	4	4	2	4	2	2	2	1	5	5	5	5	4	2	2	2	1	1	2	0	0	1	3	2	2	3	1	3	1	0	3	2	0	3	4	5	1	3	4	5	1	1	4
359	1	1	2	1	1	1	1	1	1	2	1	1	1	1	2	2	2	1	1	1	0	0	0	1	0	1	2	0	0	0	1	0	3	0	0	0	1	0	0	0	3	3	5	5	3	5	1	1	5
360	2	1	5	5	3	2	3	3	3	1	3	3	2	4	1	1	3	2	2	2	1	0	0	1	0	1	1	2	1	1	0	0	0	1	0	0	0	0	0	0	3	3	3	3	3	4	1	3	3
361	1	1	3	3	3	3	3	3	3	3	3	3	3	3	3	3	3	3	3	1	1	1	1	1	1	1	1	1	1	1	1	1	1	1	1	1	1	1	1	1	3	3	3	3	3	3	3	3	3
362	1	1	4	4	3	1	3	3	3	1	1	1	1	1	1	1	1	3	3	1	0	0	0	1	0	0	0	0	0	0	0	0	1	0	1	0	1	1	0	1	3	4	3	4	3	4	4	4	2
363	1	1	5	5	5	1	1	1	1	1	1	1	1	5	5	5	5	4	2	0	1	1	3	1	3	1	1	3	2	3	3	3	2	3	0	0	1	1	0	1	3	1	3	3	4	4	5	2	5
364	1	1	2	3	1	1	2	2	1	3	2	1	2	1	2	2	2	3	3	1	1	0	0	1	1	1	1	0	0	1	0	0	1	0	0	0	1	0	0	0	1	1	5	5	1	2	3	5	1
365	1	1	4	4	2	3	3	4	4	3	5	3	2	2	2	2	4	4	4	2	1	2	1	2	1	1	1	2	1	2	2	1	1	0	1	0	0	0	0	0	3	2	2	4	2	4	1	2	3
366	2	1	2	1	2	1	1	2	1	1	1	1	1	1	2	2	1	1	1	0	0	0	0	1	1	0	1	3	1	0	1	0	0	0	0	1	0	0	0	0	2	2	2	2	2	2	2	2	2
367	2	1	1	1	1	1	1	1	2	1	1	1	1	2	1	1	1	1	1	0	0	0	0	0	0	0	0	0	0	0	0	0	0	0	0	0	0	0	0	0	1	1	4	4	1	2	5	4	1
368	1	1	5	4	3	1	4	3	3	3	3	4	4	4	4	4	4	4	4	1	2	1	1	2	1	1	2	2	1	1	1	1	1	1	1	1	1	2	1	0	4	2	3	4	4	3	4	4	3
369	2	1	4	4	3	3	3	3	4	2	2	3	4	3	3	3	3	3	3	1	1	1	1	2	1	0	1	1	1	1	0	1	0	0	1	0	1	1	1	0	3	3	3	4	3	2	4	3	1
370	1	1	5	5	1	1	1	1	1	1	1	1	1	1	5	5	5	5	3	0	0	1	1	1	1	1	1	1	1	1	1	1	0	1	1	0	0	0	0	1	1	1	1	1	1	5	5	1	5
371	2	1	3	1	2	1	2	2	2	2	2	2	1	1	1	1	3	3	3	1	1	1	0	1	1	0	1	1	0	0	0	0	0	0	0	1	1	0	0	1	2	4	2	3	2	2	2	2	4
372	2	1	5	5	3	1	4	5	3	3	5	3	2	3	5	5	4	4	5	1	1	1	0	0	1	0	0	3	0	1	1	1	2	0	0	0	2	0	0	0	2	5	4	2	5	2	2	3	3
373	2	1	2	2	1	1	2	1	3	2	1	1	1	1	2	2	1	1	1	0	0	0	0	0	0	0	0	0	0	0	0	0	0	0	0	0	0	0	0	0	1	1	4	4	2	1	2	2	3
374	2	1	3	3	2	1	3	3	2	1	1	3	2	2	2	1	1	2	2	1	1	0	0	1	0	0	0	1	0	0	0	0	0	0	0	0	1	0	0	0	1	1	4	4	2	2	4	4	2
375	1	1	3	3	3	1	1	2	2	1	1	1	1	1	1	1	1	2	3	1	0	1	0	1	0	0	0	1	0	0	0	0	2	0	1	0	1	1	0	0	2	3	2	4	3	2	3	4	3
376	1	1	5	5	5	1	5	5	5	1	5	3	3	4	4	4	4	4	4	0	0	0	0	2	0	0	0	1	0	0	0	0	0	0	0	0	0	0	0	0	3	2	4	4	4	3	4	3	1
377	1	1	3	3	2	1	2	2	1	1	2	1	1	1	2	2	2	2	2	1	1	1	1	2	1	0	1	2	1	1	1	1	1	0	0	0	1	1	0	0	2	2	3	4	2	3	3	2	2
378	2	1	3	4	2	1	2	3	1	2	2	3	3	3	2	2	2	3	1	1	1	0	0	0	1	0	0	1	1	0	0	0	0	0	1	0	2	0	0	0	3	2	2	2	2	3	4	3	1
379	2	1	3	4	2	1	4	4	3	4	5	5	3	2	1	1	4	5	5	0	0	0	0	1	0	0	1	3	2	0	3	1	2	1	1	0	2	0	0	0	2	1	1	2	5	5	1	2	5
380	2	1	3	1	1	1	2	2	1	2	1	2	1	2	3	3	3	2	2	1	0	0	0	1	0	0	0	3	0	0	0	0	1	1	0	0	0	0	0	0	4	3	4	3	5	4	1	4	1
381	2	1	1	1	2	1	1	1	2	1	1	1	1	1	1	1	1	1	1	0	0	0	0	1	1	0	1	0	0	1	0	0	0	0	0	0	0	0	0	0	2	2	4	5	4	1	5	5	1
382	1	1	3	3	3	1	3	3	4	1	2	2	2	3	4	4	5	2	2	1	1	2	0	1	1	0	1	1	0	0	0	0	0	0	0	0	0	1	1	0	2	3	4	4	4	4	3	4	4
383	2	1	4	2	2	1	2	2	2	1	1	1	1	3	2	2	2	2	2	1	1	0	1	1	1	1	1	1	0	0	1	1	1	0	0	0	1	1	0	0	2	3	4	5	2	4	2	3	4
384	2	1	4	4	2	1	1	2	1	2	1	2	1	3	3	2	2	1	2	1	1	2	2	1	3	2	1	1	1	1	2	2	1	2	1	1	2	1	2	3	1	5	5	4	1	1	5	1	3
385	2	1	5	5	3	1	5	5	3	5	5	4	3	5	5	5	4	5	5	1	0	2	2	1	1	1	1	3	3	3	3	3	3	1	1	1	3	3	1	1	5	5	3	1	5	5	2	5	3
386	2	1	1	1	3	1	2	1	4	1	1	1	1	1	1	1	2	1	1	0	0	0	0	0	1	0	0	1	0	0	0	0	0	0	0	0	0	0	0	0	1	1	4	4	2	1	4	5	1
387	2	1	2	2	2	1	2	2	2	2	5	2	2	1	1	1	3	3	4	0	0	0	0	0	0	0	0	3	3	0	0	0	3	0	0	0	1	0	0	0	2	1	1	4	2	5	1	2	5
388	1	1	2	3	1	1	1	2	2	1	1	1	1	1	1	1	2	2	2	0	0	0	0	1	0	0	1	1	1	0	0	0	0	0	1	0	0	0	0	0	3	1	1	5	1	5	1	3	2
389	1	1	5	5	1	1	4	3	2	1	1	2	2	2	1	5	5	4	2	1	1	0	0	1	0	0	1	3	0	0	0	0	1	0	0	0	2	0	0	0	3	3	3	4	2	2	4	3	2
390	2	1	1	1	1	1	1	1	1	1	1	1	1	1	1	1	1	1	1	0	0	0	0	0	0	0	0	0	0	0	0	0	0	0	0	0	0	0	0	0	1	1	4	4	1	1	5	5	1
391	2	1	1	1	1	1	1	1	1	1	1	1	1	1	1	1	1	1	1	0	0	0	0	0	0	0	0	0	0	0	0	0	0	0	0	0	0	0	0	0	1	1	5	5	1	2	5	5	2
392	2	1	4	3	1	1	4	4	4	1	1	2	1	1	1	2	2	3	4	1	1	0	1	1	0	0	0	0	0	0	0	0	0	0	0	0	1	0	0	0	2	3	2	3	2	2	3	2	3
393	1	1	3	2	1	1	1	2	1	1	1	1	1	1	1	1	2	1	3	1	0	0	0	1	1	1	0	1	0	1	1	0	0	0	0	0	1	0	1	0	1	3	2	2	1	5	1	4	5
394	2	1	3	4	3	2	3	3	3	1	4	2	3	5	3	3	3	3	3	1	0	0	0	0	1	0	1	1	1	1	2	1	1	1	1	0	1	0	1	1	3	3	3	3	3	3	3	4	3
395	2	1	1	1	1	1	1	1	3	1	1	1	1	1	1	1	1	1	1	0	0	0	0	0	0	0	0	0	0	0	0	0	0	0	0	0	0	0	0	0	1	1	5	4	1	5	5	5	1
396	2	1	3	2	2	1	2	4	2	1	1	1	1	2	1	2	1	2	4	0	1	0	0	1	0	1	1	0	0	1	0	0	0	0	0	0	1	1	1	0	4	1	5	4	3	1	4	5	2
397	1	1	2	2	1	1	1	1	1	1	1	1	1	2	1	1	3	1	1	0	0	0	0	1	0	0	0	1	0	0	0	0	0	0	0	0	1	0	0	0	2	2	3	4	2	2	4	3	2
398	1	1	2	2	1	1	1	1	2	1	1	1	1	1	1	1	2	1	1	1	0	0	0	2	0	0	2	2	0	0	0	0	0	0	0	0	2	0	0	0	3	3	3	3	3	3	3	3	3
399	1	1	3	2	1	1	2	1	2	4	2	2	1	3	2	2	3	2	1	0	0	0	0	0	0	1	1	0	0	0	0	0	0	0	0	0	0	0	0	0	2	1	4	4	1	4	5	3	2
400	1	1	1	1	1	1	1	1	1	2	2	2	1	3	2	1	2	1	1	2	1	1	0	0	1	1	1	0	1	2	1	1	0	0	0	1	0	1	1	0	1	2	2	1	3	1	1	2	3
401	2	1	5	5	2	1	3	5	3	1	5	5	5	5	5	5	2	2	4	1	1	0	0	1	1	0	1	1	1	1	1	1	1	1	1	0	0	1	0	1	1	3	3	3	4	3	3	4	4
402	1	1	3	2	2	1	2	3	3	1	1	1	1	1	1	1	3	1	2	0	0	0	0	0	0	0	0	1	0	1	0	0	1	1	0	0	0	0	0	0	2	3	4	5	3	1	4	4	1
403	1	1	5	4	2	1	2	2	3	1	1	1	1	1	1	1	3	3	3	0	0	1	0	2	0	0	1	0	0	0	0	0	0	0	1	0	1	0	0	0	3	1	2	2	4	3	1	2	5
404	2	1	4	5	2	1	4	4	4	2	3	1	2	2	1	1	2	4	4	1	0	0	0	1	0	0	1	1	0	0	0	0	1	0	0	0	1	0	0	0	3	4	3	3	2	2	2	3	2
405	1	1	5	3	1	1	1	1	3	2	1	1	1	3	1	1	1	1	1	0	0	1	0	0	0	0	1	1	1	0	2	1	1	0	1	0	0	0	1	0	2	2	4	3	3	4	1	1	4
406	2	1	2	2	3	3	2	2	2	2	2	2	2	2	2	2	1	1	1	0	0	0	0	0	0	0	0	0	0	0	0	0	0	0	0	0	0	0	0	0	1	1	1	1	1	1	1	1	1
407	1	1	3	3	4	1	3	2	3	1	1	1	2	3	4	3	3	2	4	1	2	0	0	1	0	0	0	3	3	3	3	0	0	2	1	1	2	1	2	1	1	3	1	3	4	5	5	1	1
408	1	1	5	3	1	1	2	2	5	1	1	1	1	5	1	3	2	1	1	1	0	0	0	0	3	3	1	0	0	0	0	0	0	1	0	0	0	0	0	0	1	1	5	1	1	1	1	3	1
409	2	1	4	4	2	1	1	2	1	1	1	1	1	2	1	1	2	1	2	1	0	0	0	0	0	0	0	0	0	0	0	0	1	0	0	0	1	0	0	0	3	2	3	4	3	2	4	4	2
410	1	1	2	3	1	1	1	1	3	1	1	2	1	1	1	1	2	2	1	1	1	3	0	1	0	0	0	0	0	0	0	0	2	2	0	0	1	0	0	0	1	1	4	4	1	3	1	2	5
411	2	1	2	2	1	1	2	2	1	1	1	2	2	2	2	2	2	2	1	0	1	0	0	1	0	0	0	1	0	0	0	0	0	0	0	0	0	0	0	0	1	1	1	1	1	1	3	3	1
412	1	1	3	4	3	1	2	2	2	2	2	1	2	2	2	2	2	2	2	0	0	0	0	0	0	0	0	0	0	0	0	0	0	0	0	0	0	0	0	0	1	1	1	1	1	1	1	1	1
413	1	1	2	2	1	2	3	2	1	1	2	1	1	3	1	1	2	3	2	1	2	1	0	1	0	0	1	2	0	1	1	0	0	0	0	0	1	1	0	0	4	3	3	4	4	1	5	4	1
414	2	1	1	1	1	2	3	2	2	1	2	3	2	5	2	1	3	5	5	1	3	1	1	2	0	1	2	3	1	2	2	1	1	1	1	1	2	1	1	1	5	4	1	2	4	5	1	3	3
415	1	1	3	2	1	1	1	1	1	1	1	1	1	1	1	1	1	1	1	0	0	0	0	0	0	0	0	1	0	0	0	0	0	0	0	0	0	0	0	0	5	1	4	5	5	5	4	4	1
416	1	1	2	3	1	1	2	3	3	2	3	2	2	3	2	3	2	3	2	1	1	1	0	3	0	0	1	3	0	0	0	0	1	1	0	0	2	0	0	2	3	1	1	2	3	1	5	1	4
417	2	1	3	2	2	1	2	1	3	2	1	1	1	2	2	2	1	1	3	1	0	1	0	2	1	0	0	1	0	0	0	0	0	0	0	0	1	0	0	0	1	2	1	1	1	1	5	4	2
418	1	1	5	1	1	1	1	1	1	1	1	1	1	1	1	1	1	1	1	0	0	0	0	0	0	0	0	0	0	0	0	0	0	0	0	0	0	0	0	0	1	1	1	1	1	1	3	5	1
419	2	1	2	1	1	1	3	1	1	1	3	1	2	2	1	3	3	1	1	0	0	0	0	0	0	0	0	0	0	0	0	0	0	0	0	0	0	0	0	0	2	1	4	5	4	3	5	5	1
420	2	1	2	2	3	2	1	2	1	2	5	5	3	5	5	5	4	2	2	1	2	1	1	3	1	0	0	2	3	2	3	3	2	3	2	2	3	1	2	2	3	4	2	2	5	3	1	1	5
421	2	1	1	1	1	1	3	3	2	3	1	1	1	3	3	3	3	1	3	0	0	1	0	2	1	0	1	1	1	0	0	1	1	1	0	0	1	0	0	0	3	4	4	4	3	1	5	4	1
422	2	1	2	1	1	1	1	2	1	2	1	1	1	2	2	2	1	2	2	0	1	0	0	0	0	0	0	0	0	0	0	0	1	0	0	0	1	0	0	0	2	1	4	5	4	4	2	4	3
423	1	1	4	3	3	1	2	3	1	2	3	2	3	2	1	1	2	2	3	1	1	1	0	2	1	0	1	2	0	1	1	1	1	0	1	0	1	1	0	0	4	3	3	3	4	3	3	3	3
424	1	1	3	2	4	2	4	2	5	5	1	1	1	2	5	5	5	2	3	1	3	3	0	0	0	0	2	3	3	3	3	3	0	0	3	3	0	3	3	3	3	3	5	4	5	5	1	4	4
425	1	1	2	2	1	1	3	2	1	1	2	1	1	1	1	1	1	3	2	1	1	0	0	0	1	0	1	2	0	1	0	0	1	0	0	0	2	0	1	0	3	3	4	2	2	2	4	4	2
426	1	1	2	1	2	1	1	1	2	1	1	2	1	1	3	3	2	1	2	1	0	0	0	1	0	0	1	1	0	0	1	0	0	0	0	0	1	0	0	0	2	3	4	4	2	4	4	3	3
427	1	1	5	5	5	5	5	5	5	5	5	5	5	5	5	5	5	1	5	3	3	3	3	3	3	3	3	3	3	3	3	3	3	3	3	3	3	3	3	3	5	5	5	5	5	5	5	5	5
428	2	1	1	1	1	1	2	2	1	1	1	2	1	2	3	3	2	1	2	0	0	0	0	0	0	0	1	2	0	0	0	1	1	1	1	1	1	1	0	1	4	4	3	5	3	2	5	3	3
429	1	1	2	1	1	1	1	1	1	5	1	2	2	5	5	5	5	1	1	3	3	3	0	0	0	3	0	3	3	3	3	3	0	3	3	3	0	3	3	3	3	5	1	3	5	5	1	4	5
430	2	1	1	1	1	1	2	1	2	2	2	1	1	1	2	3	3	1	1	1	0	1	0	0	0	0	1	1	0	0	1	0	0	0	1	0	1	1	0	0	3	4	3	4	1	4	2	4	4
431	2	1	1	1	1	1	2	1	1	2	1	1	1	2	2	1	1	1	1	0	0	0	0	0	0	0	0	0	0	0	0	0	0	0	0	0	0	0	0	0	1	1	4	5	2	3	2	5	2
432	1	1	3	2	1	1	1	1	4	3	2	1	1	1	1	1	3	2	2	1	0	0	0	1	0	0	0	0	0	0	0	0	1	0	0	0	0	0	0	0	1	1	1	4	1	1	4	4	2
433	2	1	3	3	1	1	5	3	1	1	1	2	1	3	2	3	3	3	2	0	1	0	0	1	1	1	1	2	0	0	1	1	0	0	0	0	0	0	0	0	3	2	2	2	3	1	5	3	1
434	2	1	2	2	1	1	2	3	1	1	1	1	2	1	2	2	1	2	1	0	0	0	0	1	0	0	0	1	0	0	0	0	0	0	0	0	0	0	1	0	1	1	4	4	3	2	3	3	2
435	1	1	4	3	1	1	2	2	2	1	2	1	1	2	1	1	1	1	2	1	1	0	0	1	0	0	0	0	1	0	1	0	1	0	1	0	1	0	0	0	2	2	3	4	2	3	2	4	3
436	2	1	5	3	1	1	1	1	1	1	1	1	1	1	1	1	1	1	1	1	0	0	0	3	0	1	1	1	0	0	0	0	0	0	0	0	1	0	0	0	1	1	5	3	1	1	3	1	3
437	2	1	5	4	3	1	5	5	5	1	5	4	5	5	4	5	5	5	3	0	3	3	2	3	1	3	3	3	3	3	3	3	2	3	3	3	3	3	3	3	5	5	2	1	5	5	1	1	5
438	2	1	4	4	4	1	5	3	4	1	3	4	4	5	5	5	4	3	4	1	1	2	3	2	0	0	1	2	0	1	3	2	2	1	1	1	3	3	1	1	3	5	3	4	4	2	5	2	4
439	1	1	2	2	2	1	3	3	2	3	4	3	2	4	3	3	2	2	3	1	1	1	1	1	1	1	1	2	1	1	1	1	1	0	0	0	1	1	1	0	3	3	3	3	4	3	3	3	3
440	2	1	3	2	1	1	2	2	2	2	4	2	3	4	1	1	1	1	1	1	1	0	0	0	0	0	0	1	0	1	2	0	0	0	0	0	0	0	0	0	1	1	2	1	2	2	2	3	2
441	1	1	2	3	2	1	2	2	3	1	1	1	2	2	2	2	2	2	2	1	1	1	1	1	1	0	1	1	1	1	1	1	1	1	1	0	1	1	1	1	2	2	2	2	2	2	2	2	2
442	2	1	4	4	1	3	5	5	4	5	3	5	4	4	5	5	4	2	3	1	2	1	1	2	3	0	1	3	1	1	3	1	0	1	1	0	2	2	2	0	4	3	3	3	3	1	1	4	1
443	2	1	2	2	1	2	1	1	1	3	1	1	1	2	2	2	1	1	1	0	0	0	0	0	0	0	0	0	0	0	0	0	0	0	0	0	0	0	0	0	1	1	4	4	1	3	4	4	1
444	2	1	3	3	3	2	4	4	3	1	2	2	3	4	2	3	2	3	4	1	1	0	0	2	0	0	0	1	0	0	0	0	1	0	0	0	0	0	0	0	2	1	3	2	3	2	5	2	2
445	1	1	5	2	1	1	3	2	1	1	1	1	1	1	1	1	1	1	1	1	0	0	0	1	0	0	0	0	0	0	1	0	0	0	0	0	3	0	0	0	1	1	3	5	1	1	4	4	1
446	1	1	3	2	2	1	2	2	1	1	1	1	1	1	3	3	1	1	1	1	0	0	0	1	0	0	0	1	0	0	1	0	0	0	0	0	1	0	0	0	1	2	4	4	2	2	4	3	2
447	1	1	4	3	1	1	1	1	3	1	1	1	1	5	3	4	1	1	5	1	1	1	0	1	1	0	0	3	0	0	0	0	0	0	0	0	0	0	0	0	1	2	2	3	3	3	3	3	3
448	1	1	5	3	2	1	3	3	2	1	1	1	1	2	4	4	3	2	2	1	1	0	0	1	1	0	2	2	1	1	2	1	1	2	0	0	1	1	0	0	3	3	3	4	2	4	2	3	3
449	1	1	3	3	1	1	3	3	3	5	3	3	2	3	2	3	3	3	2	1	0	0	0	1	1	1	2	2	0	0	1	1	1	1	0	0	1	1	1	0	5	3	3	3	4	4	4	3	5
450	1	1	2	3	3	1	3	3	3	1	2	1	1	1	2	2	2	2	2	0	0	0	0	1	0	0	0	1	0	0	0	0	0	0	0	0	0	0	0	0	1	1	5	5	1	1	3	3	2
451	2	1	3	3	5	1	5	5	3	1	3	3	3	3	1	1	4	4	3	0	1	1	0	1	1	0	1	3	2	0	0	1	3	1	1	0	3	0	0	1	3	4	2	4	3	3	1	4	2
452	2	1	3	4	1	1	2	3	1	1	2	5	3	3	2	2	3	2	2	3	3	3	3	3	3	3	3	3	3	3	3	3	3	3	3	3	3	3	3	3	5	5	3	2	5	5	3	1	5
453	1	1	2	2	2	2	2	2	2	2	2	2	2	2	2	2	2	2	2	1	1	1	1	1	1	1	1	1	1	1	1	1	1	1	1	1	1	1	1	1	2	2	2	2	2	2	2	2	2
454	1	1	4	4	4	1	1	1	1	3	3	1	1	1	1	1	1	1	1	0	0	0	0	1	0	0	0	0	3	0	0	0	0	0	0	0	0	0	0	0	1	1	1	5	1	2	5	4	5
455	1	1	3	4	3	1	3	3	2	1	2	1	1	3	5	5	4	2	1	1	0	1	0	2	0	0	0	3	2	0	3	1	3	0	2	2	0	0	0	1	2	2	1	3	3	4	3	2	4
456	1	1	3	2	2	1	2	2	3	1	3	1	2	3	2	2	2	3	2	1	0	0	0	1	0	0	0	0	0	0	0	0	0	0	0	0	0	0	0	0	1	1	3	5	1	1	5	4	1
457	2	1	4	4	3	1	2	2	2	2	5	2	1	3	3	3	4	2	2	1	1	1	1	1	1	1	1	1	1	1	1	1	1	1	1	1	1	0	1	0	3	2	3	3	3	3	3	3	3
458	1	1	2	2	5	1	2	2	2	1	1	1	2	4	2	2	2	2	2	1	1	1	0	2	1	0	1	2	1	1	2	2	1	1	2	1	2	1	0	1	3	1	4	4	2	4	3	3	2
459	2	1	2	2	1	1	1	1	1	5	1	2	1	4	1	1	1	1	2	3	3	3	3	3	3	3	3	3	3	3	3	3	3	3	3	3	3	3	3	3	5	5	1	1	5	5	1	1	5
460	1	1	3	3	2	1	3	2	2	3	1	1	2	1	2	2	2	2	2	1	0	1	0	0	1	1	1	1	1	1	1	0	0	0	0	0	0	0	0	0	2	1	5	5	2	1	4	4	2
461	1	1	1	2	1	1	2	1	2	1	1	1	1	2	1	1	2	1	2	0	0	0	0	0	0	0	0	0	0	0	0	0	0	0	0	0	0	0	0	0	1	2	3	4	1	3	5	3	3
462	2	1	3	3	1	1	4	5	2	2	2	3	2	5	2	2	4	5	5	3	0	1	0	1	0	0	3	3	1	1	2	1	1	1	3	1	3	0	1	1	3	5	1	3	4	5	1	1	5
463	2	1	4	3	1	1	2	2	1	1	1	1	1	1	2	2	2	1	2	0	1	0	0	0	0	0	0	1	0	0	1	1	2	2	1	2	1	0	1	2	4	4	3	4	4	3	5	3	4
464	2	1	2	2	1	1	1	1	1	1	1	1	1	2	1	1	1	1	1	0	0	0	0	0	0	0	0	0	0	0	0	0	0	0	0	0	0	0	0	0	1	1	1	1	1	1	1	1	1
465	2	1	3	2	1	1	2	2	2	2	2	1	2	2	2	2	2	2	2	0	0	0	0	2	0	0	0	2	1	0	0	0	0	0	0	0	0	0	0	0	1	1	2	1	1	1	5	2	1
466	2	1	2	2	2	1	1	1	1	1	1	1	1	1	2	2	2	1	1	0	0	0	0	0	0	0	0	0	0	0	0	0	0	0	0	0	0	0	0	0	3	1	5	2	1	1	1	2	1
467	1	1	4	4	3	2	3	3	2	2	3	1	3	2	2	3	3	1	2	1	0	1	0	2	1	0	1	2	1	0	0	1	1	0	1	0	1	0	0	1	3	4	3	4	2	2	4	3	5
468	1	1	5	5	1	1	1	1	1	1	1	1	1	2	2	1	1	1	3	1	0	0	0	0	1	1	1	1	0	1	3	0	0	1	0	1	1	1	0	1	4	4	3	2	4	3	2	1	3
469	1	1	4	3	4	5	5	5	5	2	5	4	5	5	1	1	5	1	5	1	3	1	0	3	0	0	1	1	2	2	2	1	1	0	1	0	1	0	0	0	1	3	3	4	1	1	5	1	1
470	2	1	2	2	2	2	2	2	2	1	3	1	1	3	3	3	3	3	2	1	0	0	0	1	1	0	1	1	0	1	1	0	1	1	0	0	3	1	0	0	4	4	4	2	4	1	5	3	3
471	2	1	3	1	1	1	2	2	1	1	1	1	1	1	1	1	1	2	1	0	0	0	0	0	0	0	0	1	0	0	0	0	1	0	0	0	1	0	0	0	2	2	3	4	2	1	5	5	1
472	2	1	1	4	1	3	2	5	5	4	2	5	5	5	4	4	1	2	5	3	1	3	3	3	3	3	3	3	3	3	1	3	3	2	3	3	3	3	2	3	3	5	1	3	5	5	5	2	5
473	2	1	3	2	2	4	4	3	2	4	2	3	2	1	5	5	3	2	2	1	0	0	0	1	0	0	1	1	0	1	1	1	1	1	1	0	2	0	1	0	3	2	3	4	4	5	5	2	3
474	1	1	5	4	4	1	3	5	3	1	1	1	1	1	5	1	3	3	5	3	3	0	0	1	0	0	0	3	3	0	0	0	1	1	0	0	1	1	1	0	3	2	1	4	4	5	1	3	1
475	2	1	3	2	2	1	2	2	1	2	3	2	2	4	3	3	3	2	2	1	1	1	0	1	0	1	1	1	0	0	0	1	1	0	0	0	1	0	0	0	2	2	5	3	2	1	5	3	1
476	2	1	1	2	1	2	1	1	1	1	1	2	3	2	1	1	1	1	2	0	0	0	0	1	0	0	0	2	0	0	0	0	0	0	0	0	1	0	0	0	2	2	4	4	3	2	5	5	1
477	1	1	4	4	2	1	1	1	3	1	1	2	1	5	1	1	3	2	4	0	0	2	0	2	0	0	1	2	0	0	0	2	0	1	3	0	1	0	0	2	3	1	4	4	2	2	2	3	2
478	1	1	5	5	5	1	5	3	4	1	1	1	1	1	1	1	1	1	3	3	1	3	1	1	1	2	3	3	3	3	2	2	0	1	2	1	1	1	0	2	5	5	2	2	4	3	1	1	4
479	2	1	1	1	1	1	1	1	1	1	1	1	1	1	1	1	1	1	1	0	0	0	0	0	0	0	0	0	0	0	0	0	0	0	0	0	0	0	0	0	1	1	5	5	1	2	5	5	1
480	1	1	3	3	4	1	4	4	1	1	2	1	2	1	1	4	4	4	4	1	1	2	1	0	0	1	0	0	2	0	0	1	0	0	0	0	0	2	0	1	1	2	3	3	2	2	4	3	1
481	1	1	2	1	1	1	1	1	1	1	1	1	1	1	1	1	1	1	1	0	0	0	0	1	0	1	0	1	0	1	1	0	0	0	0	0	0	0	1	0	1	1	1	1	1	1	3	3	1
482	1	1	1	2	1	1	3	2	1	1	1	1	1	5	1	3	5	2	2	1	0	0	0	0	1	0	1	0	0	1	0	0	1	0	0	0	1	0	0	0	2	1	5	4	2	1	5	5	2
483	1	1	3	3	2	4	3	2	3	2	2	2	2	4	3	3	4	3	2	1	2	1	2	1	0	1	2	2	1	0	1	2	1	1	2	0	2	2	0	3	3	2	2	3	2	3	4	4	2
484	1	1	2	3	1	1	2	3	1	3	1	1	2	5	4	3	4	1	3	3	1	0	0	2	1	0	0	2	1	0	0	0	1	1	1	1	1	0	1	0	3	5	3	4	2	4	4	4	3
485	2	1	4	4	3	3	2	3	2	3	2	1	1	2	3	3	2	1	1	0	0	0	0	0	0	0	1	0	0	0	0	0	0	0	0	0	0	0	0	0	3	1	5	5	3	1	5	3	1
486	2	1	3	3	3	1	3	4	3	2	1	2	2	3	2	3	2	4	4	0	1	1	1	2	1	0	1	1	1	0	1	2	0	1	1	0	2	1	1	0	3	4	3	5	3	4	4	2	5
487	1	1	3	3	2	1	2	2	2	1	1	1	2	2	2	2	2	3	3	1	0	1	0	1	1	0	0	1	0	0	0	0	0	0	0	0	0	0	0	0	1	1	3	4	1	1	4	4	1
488	2	1	1	1	1	1	1	3	1	1	1	1	1	1	3	3	3	3	3	0	0	0	0	0	1	0	0	0	0	0	0	0	0	0	0	0	0	0	0	0	2	2	2	3	1	2	3	2	2
489	1	1	3	2	1	1	2	2	2	1	2	1	1	2	4	4	5	1	2	1	0	0	0	1	3	1	1	2	1	1	0	0	1	2	0	1	2	0	1	0	2	4	5	4	4	5	4	1	5
490	2	1	1	1	1	1	1	1	1	2	1	1	1	2	2	2	2	1	1	1	0	1	0	0	1	0	1	1	0	0	1	1	1	0	1	0	2	1	0	0	2	4	4	3	2	4	2	4	4
491	1	1	2	2	1	1	1	1	4	3	1	1	1	1	4	2	2	3	2	0	1	0	0	0	0	0	0	2	0	0	0	0	1	0	3	0	0	0	1	0	1	1	5	5	1	1	5	3	3
492	1	1	1	1	1	1	1	1	1	1	1	1	1	1	2	2	2	2	2	0	0	0	0	0	0	0	0	0	0	0	0	0	0	0	0	0	0	0	0	0	1	4	1	1	1	1	1	1	1
493	1	1	2	1	1	2	4	1	3	4	1	4	1	4	4	4	4	1	1	0	1	1	2	1	1	1	2	2	0	3	1	2	3	0	0	0	3	0	2	0	5	5	5	3	2	1	1	4	1
494	1	1	3	3	1	1	2	2	2	1	2	1	1	1	2	2	3	5	4	0	0	0	0	1	0	0	0	1	0	0	0	0	1	0	0	0	0	0	0	0	1	2	4	4	4	3	2	5	3
495	1	1	3	3	2	1	3	2	2	2	1	1	1	2	1	1	2	2	3	1	1	1	0	1	0	0	1	1	0	0	1	0	1	0	0	0	0	0	0	0	2	2	5	5	4	3	4	4	3
496	2	1	1	2	1	1	1	2	1	1	1	2	2	1	1	2	1	1	1	3	1	3	2	2	3	3	3	3	3	3	2	3	2	3	3	2	3	2	3	3	2	5	1	3	4	4	5	3	4
497	2	1	3	3	1	1	4	2	1	3	1	4	2	5	3	3	3	5	5	3	0	1	0	3	0	0	3	3	2	1	1	1	0	1	1	0	3	0	1	1	4	5	2	3	4	5	1	1	5
498	1	1	2	3	2	3	2	2	3	2	2	2	3	2	2	2	2	2	3	2	2	2	1	1	1	1	2	1	2	2	2	1	2	1	2	1	2	1	2	1	1	3	5	4	4	4	4	3	3
499	2	1	5	5	1	1	5	3	1	1	3	3	4	2	4	4	5	3	1	1	0	0	0	3	0	0	0	0	0	0	0	0	0	0	0	0	3	0	0	0	5	5	1	3	5	4	5	1	5
500	2	1	3	3	1	1	5	2	1	1	1	1	1	2	3	3	3	1	1	1	0	0	0	2	2	0	1	0	0	0	0	0	0	0	0	0	2	0	0	0	3	3	5	5	3	1	3	3	1
501	1	1	3	2	2	1	2	3	2	2	2	1	1	3	4	3	4	2	3	1	1	1	0	1	1	0	0	2	0	1	2	1	0	0	1	0	1	1	1	1	2	2	3	4	3	4	2	2	2
502	1	1	4	3	3	1	3	3	2	3	2	3	2	4	3	4	4	3	1	1	1	0	1	0	1	1	1	1	0	0	0	0	0	0	0	0	1	1	0	0	4	3	4	4	4	3	5	4	3
503	2	1	1	2	1	1	1	1	1	2	1	1	1	2	1	1	1	1	1	0	0	0	0	0	0	0	0	0	0	0	0	0	0	0	0	0	0	0	0	0	1	1	5	4	1	1	5	2	1
504	2	1	2	2	1	1	2	2	1	1	1	1	1	1	1	1	2	1	2	0	0	1	1	0	0	1	1	1	0	1	1	1	0	0	1	0	1	1	0	0	2	1	3	4	2	4	1	2	4
505	2	1	3	3	1	1	2	1	1	1	1	1	2	1	1	1	2	2	2	0	0	0	0	1	0	0	0	1	0	0	0	0	1	0	0	0	0	0	0	0	2	1	5	4	3	1	5	4	1
506	2	1	5	4	1	1	2	2	2	1	1	1	1	1	4	4	2	2	3	0	0	0	0	1	1	1	1	1	0	0	0	0	1	0	0	0	1	1	0	0	2	2	4	4	1	3	3	3	4
507	2	1	2	1	1	1	1	1	1	1	2	4	2	3	2	2	1	1	1	3	3	3	3	0	3	0	1	3	3	3	3	3	3	3	3	3	3	3	3	3	4	5	4	5	5	5	1	2	5
508	1	1	3	3	2	1	4	4	3	3	4	3	2	2	1	1	2	2	2	1	0	0	0	1	0	0	0	0	0	0	0	0	0	0	0	0	0	0	0	0	1	1	3	4	1	1	1	5	1
509	2	1	3	3	1	1	2	2	2	1	1	1	1	3	4	4	4	1	1	1	0	2	1	0	0	0	0	1	0	1	0	1	1	0	0	0	0	0	0	0	2	1	3	3	3	4	4	3	2
510	2	1	3	2	2	2	2	2	2	5	3	1	1	5	1	1	3	4	4	1	0	1	1	1	1	0	1	3	0	1	0	0	2	0	1	0	1	1	0	0	2	2	5	5	1	4	1	4	4
511	1	1	2	2	1	1	1	1	1	1	1	1	1	5	1	1	1	1	1	1	0	0	0	0	0	0	0	3	0	0	0	0	0	0	0	0	0	0	0	0	3	2	3	5	3	1	1	5	1
512	1	1	4	5	3	2	5	5	5	2	5	2	5	4	3	2	2	4	5	1	0	0	0	3	1	0	0	1	2	0	0	0	0	0	0	0	1	0	0	0	4	3	3	4	5	1	4	4	1
513	1	1	1	1	1	1	2	2	3	4	3	1	3	1	1	1	2	3	2	1	2	1	0	1	1	0	0	0	0	0	0	1	0	0	0	0	1	0	0	0	2	2	3	2	3	1	4	1	3
514	1	1	3	3	3	1	3	3	5	3	2	2	2	1	1	2	1	3	3	1	0	1	0	0	1	0	1	1	0	0	0	0	1	0	0	0	1	0	0	0	2	3	1	4	4	2	3	5	2
515	2	1	1	2	1	1	2	1	1	1	1	1	1	1	1	1	2	2	1	0	0	2	1	0	0	1	1	0	0	1	2	1	0	1	0	0	1	1	0	0	2	1	3	3	3	5	1	4	4
516	2	1	3	2	2	1	3	4	5	1	1	1	1	3	3	3	3	2	4	1	0	0	0	0	0	0	1	1	0	1	1	1	0	0	0	0	1	2	0	0	4	2	4	5	3	1	5	2	1
517	2	1	2	1	2	1	3	2	1	1	1	1	1	1	1	1	1	2	2	0	0	0	0	0	0	0	0	1	0	0	0	0	1	0	0	0	0	0	0	0	2	2	3	3	2	1	5	4	2
518	2	1	4	5	2	2	3	3	2	2	2	1	3	4	3	3	4	2	2	1	0	1	1	0	0	0	1	0	1	0	0	0	0	0	0	0	0	0	0	0	3	3	4	4	4	3	4	4	3
519	1	1	5	5	1	1	2	2	2	1	1	3	2	5	5	5	5	2	1	0	1	1	0	1	1	0	1	1	1	0	1	0	0	0	0	0	1	0	1	1	3	3	5	3	5	5	5	1	5
520	1	1	2	2	1	1	1	1	1	1	1	1	1	1	1	1	2	1	1	0	1	0	0	0	0	0	0	0	0	0	0	0	0	0	0	0	0	0	0	0	1	1	5	5	1	1	2	3	1
521	2	1	3	3	2	1	2	2	2	2	2	1	1	2	2	2	3	2	2	0	0	0	0	0	0	0	0	1	0	0	0	0	1	0	0	0	1	0	0	0	1	3	5	4	1	1	4	4	1
522	1	1	2	2	2	2	2	2	2	2	2	2	2	2	2	2	2	2	2	0	1	0	0	0	0	0	0	0	0	0	0	0	0	0	0	0	0	0	0	0	1	1	3	3	1	2	1	4	1
523	2	1	2	2	2	1	2	2	2	1	2	1	1	1	1	1	2	1	1	0	1	0	0	1	0	0	1	1	0	0	0	0	0	0	0	0	1	0	0	0	2	2	1	1	1	1	2	3	2
524	1	1	3	4	2	3	4	4	2	1	3	1	2	3	1	1	1	3	4	2	0	1	1	0	0	0	0	1	2	0	0	3	1	1	0	0	0	1	2	1	2	1	3	4	2	4	2	2	4
525	1	1	5	5	5	5	5	5	1	1	5	5	5	3	4	4	5	5	5	3	1	1	0	3	1	1	1	3	1	1	1	1	0	1	0	3	1	1	1	0	1	1	1	3	2	5	1	3	3
526	2	1	1	1	1	1	1	1	1	1	1	1	1	1	1	1	1	1	1	0	0	0	0	0	0	0	0	0	0	0	0	0	0	0	0	0	0	0	0	0	1	1	3	4	2	4	2	4	2
527	2	1	3	2	1	2	2	2	1	2	1	1	2	3	2	2	3	2	2	1	2	1	0	1	0	0	1	0	1	1	2	0	1	0	1	0	1	0	0	0	2	3	3	4	2	4	3	4	3
528	2	1	1	2	1	1	2	1	1	1	1	1	1	1	2	2	2	1	1	1	0	1	0	0	0	1	1	1	0	0	0	0	0	0	0	0	1	0	0	0	1	1	1	1	1	1	1	1	1
529	1	1	4	3	2	2	3	4	5	1	3	4	4	1	4	4	2	4	5	2	0	0	0	3	1	0	2	1	1	1	1	0	0	0	2	0	3	0	1	1	1	3	2	4	3	5	5	4	3
530	1	1	4	3	2	2	4	3	3	1	1	1	2	2	2	1	2	3	2	1	0	1	0	1	0	0	0	0	0	0	0	0	0	0	0	0	1	0	0	0	1	1	1	1	1	1	3	4	3
531	1	1	4	2	1	1	1	2	2	1	1	1	1	1	1	1	5	4	4	0	0	0	0	3	0	0	0	3	0	0	0	0	0	0	2	0	0	0	1	0	1	1	1	5	1	5	1	1	4
532	2	1	2	1	1	1	1	1	2	1	1	2	1	2	2	2	1	1	1	0	0	0	0	0	0	0	0	1	0	0	0	0	0	0	0	0	0	0	0	0	2	1	5	5	2	1	5	5	1
533	1	1	5	5	5	4	5	5	5	5	5	5	5	4	5	5	4	5	5	3	2	3	3	3	3	3	3	2	2	2	2	3	1	1	3	2	3	3	3	3	4	5	1	1	5	5	2	4	5
534	2	1	3	4	1	1	2	1	1	2	3	1	2	3	3	3	4	3	3	0	0	1	0	0	0	0	0	1	0	0	0	0	2	0	0	1	1	1	1	1	3	3	3	3	3	3	1	1	5
535	1	1	2	1	1	1	2	2	2	3	2	1	1	4	3	3	3	2	1	1	1	2	0	0	0	0	2	2	0	0	1	1	2	1	0	0	2	0	0	0	3	3	4	4	2	3	3	2	4
536	2	1	2	2	1	1	1	1	1	2	1	1	1	3	1	2	2	2	1	1	2	1	0	0	0	0	1	0	0	0	1	0	1	0	1	0	1	0	0	0	3	1	3	4	2	3	5	4	2
537	1	1	5	5	2	1	1	1	1	1	1	1	5	5	4	4	5	4	5	1	0	0	0	3	0	0	0	2	3	1	3	3	0	1	3	2	3	3	0	2	5	5	3	5	5	2	1	1	5
538	2	1	2	3	1	4	5	5	1	1	4	4	2	5	5	5	5	5	5	1	1	0	0	3	0	0	3	3	0	1	1	1	0	0	0	0	1	1	1	0	4	4	4	4	1	1	5	5	3
539	1	1	3	3	3	3	3	2	3	2	1	1	1	2	2	2	3	2	2	1	0	0	0	1	0	0	1	1	1	0	1	1	1	0	0	0	1	0	1	1	3	3	3	3	3	3	3	3	3
540	1	1	3	3	2	1	3	3	2	1	3	2	2	4	5	5	2	5	4	1	1	1	0	1	0	0	1	0	1	0	1	0	0	0	1	1	1	0	0	0	3	3	2	4	3	1	1	2	5
541	1	1	2	2	1	1	2	1	2	1	1	4	3	5	4	4	4	2	2	0	0	0	0	1	0	0	0	2	0	0	0	0	1	1	1	0	0	0	0	1	2	2	3	4	3	3	4	2	2
542	2	1	5	5	1	1	5	3	2	1	4	3	4	4	2	5	5	4	4	0	1	1	0	1	2	0	1	2	2	0	0	0	1	0	0	0	2	0	0	0	1	1	3	4	2	5	1	4	4
543	1	1	5	5	1	1	1	2	2	1	1	5	1	2	2	2	2	2	1	0	0	0	1	0	0	0	1	0	0	0	0	1	0	0	0	0	0	0	0	1	5	5	5	4	4	5	4	5	1
544	1	1	1	1	1	1	1	1	1	3	1	1	1	1	1	1	1	1	1	0	0	0	0	0	0	0	0	0	0	0	0	0	0	0	0	0	0	0	0	0	1	1	5	5	1	1	5	1	1
545	2	1	2	1	1	1	2	1	2	3	3	1	1	2	3	4	2	2	1	1	1	0	0	0	0	0	1	1	0	1	1	0	0	0	0	0	0	0	0	0	1	1	4	4	3	1	5	4	2
546	2	1	4	4	3	1	4	4	4	1	4	3	3	2	3	3	3	3	3	1	0	1	0	1	0	0	0	1	0	0	1	0	0	0	0	0	0	0	0	0	1	1	3	3	3	3	4	4	1
547	1	1	4	4	3	1	4	4	3	2	3	2	2	3	2	3	3	3	3	0	0	1	0	1	0	0	0	1	0	0	0	0	1	0	0	0	0	0	0	0	2	2	3	4	2	2	5	4	1
548	2	1	1	3	4	2	3	3	4	2	4	2	2	2	4	5	4	2	3	1	1	2	1	0	1	0	2	2	1	1	2	1	1	1	2	1	1	1	2	1	3	3	2	3	3	3	2	3	2
549	1	1	2	2	2	2	2	2	2	2	2	2	2	2	2	2	2	2	2	1	0	1	1	1	1	1	1	1	1	1	1	1	1	1	1	1	1	1	1	1	3	3	3	3	3	3	3	3	3
550	2	1	2	2	1	1	1	1	1	3	1	1	1	2	2	2	2	1	1	0	0	0	0	0	0	0	0	0	0	0	0	0	0	0	0	0	0	0	0	0	1	1	4	4	2	1	4	4	2
551	2	1	3	3	1	3	5	5	5	1	2	1	4	3	1	1	3	5	5	1	1	1	0	2	0	0	2	2	2	1	2	2	1	1	1	1	1	1	1	1	3	3	3	3	3	3	3	1	5
552	1	1	4	4	2	1	3	1	2	1	1	2	1	1	1	2	2	3	2	1	1	0	0	2	0	0	0	1	0	0	1	0	0	0	0	0	1	0	1	0	3	3	3	4	2	1	4	5	4
553	2	1	2	1	1	1	3	2	2	1	1	2	2	3	1	2	2	3	2	0	1	0	1	0	0	0	0	1	0	0	0	0	0	0	0	0	1	0	0	0	3	1	5	5	1	1	5	4	2
554	1	1	4	4	3	1	3	2	2	2	3	1	3	2	3	3	3	2	3	0	1	1	0	1	1	1	1	1	0	0	0	0	0	0	1	0	0	0	0	0	1	3	3	4	3	4	3	3	3
555	1	1	3	3	1	1	2	3	4	2	1	2	3	5	1	1	2	5	3	0	0	0	0	0	0	1	1	1	1	0	0	0	0	0	1	0	1	0	0	0	1	3	4	4	4	4	2	1	1
556	1	1	4	3	3	1	3	3	4	1	2	2	3	3	2	2	3	3	2	1	0	1	1	1	2	1	3	2	2	0	2	1	1	0	2	1	0	0	0	0	3	3	2	4	2	4	3	3	2
557	1	1	3	4	2	1	2	2	2	3	1	2	2	3	3	2	2	4	3	1	1	1	2	1	0	0	0	1	1	0	1	1	1	0	1	1	2	0	0	0	4	4	3	4	4	4	4	4	3
558	1	1	3	3	2	4	3	2	1	1	1	1	2	4	3	3	5	2	1	1	0	0	0	1	0	0	0	2	3	3	0	1	0	0	0	0	0	1	1	0	2	3	3	4	2	3	5	5	3
559	2	1	3	3	2	2	3	3	3	2	4	1	2	3	2	3	2	4	1	1	0	1	0	1	1	0	1	2	1	1	1	1	1	0	0	0	1	0	1	0	3	4	3	4	3	2	4	3	2
560	1	1	4	3	1	1	3	2	3	5	5	3	2	5	1	1	3	1	1	0	0	1	0	1	0	0	1	1	0	0	0	0	3	0	0	0	1	0	0	0	2	3	5	5	2	3	1	4	1
561	2	1	2	4	1	1	5	2	1	1	1	1	2	1	1	1	2	3	5	1	0	0	0	1	1	0	0	0	0	0	0	0	0	0	1	0	3	0	0	0	1	2	1	4	5	3	4	5	1
562	2	1	2	2	1	1	2	1	2	2	1	1	1	2	1	2	2	2	2	0	0	0	0	1	0	0	1	1	0	0	0	0	1	0	0	0	0	0	0	0	2	1	4	4	3	1	5	4	1
563	2	1	5	5	5	5	5	5	5	3	4	3	4	2	3	3	3	4	3	1	2	2	1	2	1	1	1	2	1	1	2	1	1	2	1	2	2	1	1	2	3	2	2	3	2	3	3	4	2
564	2	1	5	5	4	1	5	3	4	1	4	3	3	3	3	3	4	3	3	0	0	0	0	1	1	0	1	1	1	1	1	1	1	2	2	0	1	0	0	0	3	5	3	5	3	3	5	3	5
565	2	1	2	1	1	1	2	3	1	5	1	5	1	1	1	1	3	2	1	1	0	1	0	1	3	1	1	3	1	0	1	1	1	0	1	0	1	0	0	1	4	4	2	4	4	4	1	5	4
566	2	1	2	2	2	1	2	1	3	2	1	1	1	1	3	3	1	1	2	0	0	0	0	1	0	0	0	1	0	0	0	0	0	0	0	0	1	0	0	0	1	2	1	4	1	1	5	4	1
567	1	1	2	2	1	2	1	1	1	2	1	1	1	2	2	2	2	1	1	1	0	0	0	0	0	0	0	1	2	0	0	0	0	0	0	0	0	0	1	0	2	3	3	4	3	2	5	5	3
568	2	1	4	5	3	1	5	3	1	1	5	5	5	5	3	3	5	1	3	0	0	0	0	0	3	1	1	2	3	3	3	3	3	0	0	0	0	0	0	0	5	5	5	5	5	5	5	2	5
569	2	1	2	3	2	1	2	1	1	2	2	1	1	3	4	3	3	1	1	1	0	0	3	1	1	1	0	0	0	0	0	0	0	0	0	0	0	1	0	0	3	3	2	1	5	5	5	5	5
570	2	1	2	1	1	1	1	1	1	2	3	1	1	5	5	5	2	1	1	0	0	0	0	0	0	0	0	0	0	0	0	0	0	0	0	0	3	0	0	0	1	1	5	5	1	1	1	5	1
571	2	1	4	4	1	1	2	1	1	1	1	1	1	1	2	2	3	1	1	0	1	1	0	1	0	0	1	0	1	1	0	0	0	1	1	0	2	0	1	0	1	1	3	2	4	1	4	1	4
572	2	1	3	2	2	1	2	2	3	2	2	1	3	4	5	4	3	2	3	0	0	0	0	2	0	0	0	1	0	0	0	0	0	0	0	0	0	0	0	0	2	1	3	3	1	2	5	4	1
573	1	1	4	5	4	1	3	2	3	1	1	1	1	2	1	1	1	1	1	0	0	0	0	0	0	0	0	0	0	0	0	0	0	0	0	0	0	0	0	0	1	1	4	4	4	4	4	5	4
574	2	1	1	2	1	1	2	2	1	1	1	1	1	1	1	1	1	1	1	0	0	0	0	0	0	0	0	0	0	0	0	0	0	0	0	0	0	0	0	0	1	1	5	5	1	1	4	5	1
575	2	1	1	2	1	1	1	1	1	1	1	1	1	2	2	2	2	1	1	0	0	0	3	0	0	0	0	0	0	0	1	0	0	0	0	0	0	0	0	0	1	1	1	1	1	1	5	5	5
576	2	1	5	5	3	2	4	5	5	2	3	1	1	3	1	1	1	5	5	0	0	0	0	2	0	0	0	0	0	0	0	0	0	0	0	0	1	0	0	0	1	1	4	4	1	1	1	4	1
577	2	1	1	1	1	1	1	2	1	5	5	1	5	2	5	2	5	3	1	3	2	1	1	1	0	3	3	1	3	2	3	3	2	3	3	1	3	3	3	3	3	5	5	5	4	5	5	3	5
578	1	1	2	4	2	2	3	4	4	2	4	1	2	3	2	3	4	2	2	1	1	1	1	2	1	0	1	2	1	1	1	0	1	1	1	0	1	1	1	0	2	1	3	3	4	4	2	3	2
579	2	1	3	3	1	2	3	1	1	2	2	2	2	4	1	1	2	1	1	0	0	0	0	1	0	0	0	0	0	0	0	0	0	0	0	0	0	0	0	0	1	1	5	5	3	4	5	5	3
580	1	1	2	3	1	1	3	3	4	5	4	4	4	3	1	3	5	5	5	2	1	1	0	2	1	2	3	2	3	3	0	0	3	0	1	0	0	1	0	0	2	2	1	4	3	4	4	4	3
581	2	1	1	1	1	1	1	1	1	1	1	1	1	1	1	1	1	1	1	0	0	0	0	0	3	0	0	0	0	0	0	0	0	0	0	0	0	0	0	0	1	1	5	5	1	1	1	5	1
582	1	1	2	3	2	2	2	2	2	1	1	2	1	1	2	1	1	3	2	0	0	1	0	2	0	1	1	1	0	1	1	1	0	1	0	0	0	0	1	0	1	1	3	4	1	3	4	4	2
583	1	1	3	2	2	1	1	3	1	1	1	1	1	2	2	2	2	2	2	0	0	0	0	3	1	0	0	0	0	0	0	0	0	0	1	0	1	0	0	0	1	1	3	4	1	1	5	5	1
584	1	1	2	1	1	1	2	1	1	1	1	1	1	1	2	1	1	1	1	0	0	0	0	0	0	0	0	0	0	0	0	0	0	0	0	0	0	0	0	0	4	4	4	2	4	4	4	4	4
585	2	1	1	1	1	1	1	1	1	1	5	5	5	5	5	5	5	3	5	3	1	3	3	3	3	3	3	3	3	3	3	3	3	3	3	1	1	3	3	3	5	5	5	5	5	5	5	3	5
586	1	1	3	3	3	2	2	3	1	1	3	1	2	5	2	1	1	3	3	0	0	2	0	2	2	0	2	1	1	0	0	0	1	1	1	1	0	0	0	0	1	1	4	4	2	3	1	3	3
587	2	1	2	2	1	1	1	2	2	1	1	1	1	2	1	2	2	1	1	1	0	2	1	2	1	0	1	1	3	1	1	1	0	1	1	0	1	0	0	1	1	2	5	3	3	1	1	3	2
588	2	1	2	3	1	1	2	2	3	5	3	1	1	5	4	3	2	2	1	0	0	1	0	1	0	0	1	0	0	0	0	1	0	0	0	0	2	0	1	1	2	2	3	5	2	1	2	5	1
589	1	1	4	5	1	1	3	5	2	1	1	1	2	5	1	1	3	5	5	3	2	3	1	3	1	0	0	3	3	1	0	0	1	2	3	0	2	0	0	1	5	5	1	4	4	3	3	3	3
590	2	1	2	2	1	1	1	1	1	5	3	1	3	2	2	2	3	2	3	0	0	0	0	0	0	0	0	0	0	0	0	0	0	0	0	0	0	0	0	0	1	2	5	5	2	1	4	4	1
591	1	1	2	2	2	1	3	2	2	4	1	3	3	5	4	4	4	2	2	1	1	0	0	1	0	0	0	1	1	0	1	0	1	0	0	0	1	0	0	0	3	1	3	3	4	3	2	3	3
592	2	1	3	3	3	1	3	3	2	3	2	1	2	2	3	4	2	2	2	0	0	0	0	1	0	0	0	1	1	0	0	0	1	0	0	0	0	0	0	0	3	1	2	2	2	1	5	4	1
593	1	1	2	2	2	1	3	2	2	1	3	2	1	3	2	4	3	3	3	0	0	0	0	1	0	0	0	1	0	0	0	0	0	0	0	0	0	0	0	0	2	1	5	5	1	2	5	5	1
594	2	1	5	5	3	1	4	1	1	1	1	2	2	1	1	1	2	4	4	1	2	2	0	1	2	0	0	2	2	2	2	2	1	2	2	2	2	2	2	2	4	4	2	4	4	1	1	3	5
595	2	1	2	2	1	1	1	1	1	1	1	1	1	2	1	1	1	1	1	0	0	0	0	0	0	0	0	0	0	0	0	0	0	0	0	0	0	0	0	0	1	1	4	4	1	1	4	5	1
596	2	1	5	5	3	1	4	1	1	1	1	2	2	1	1	1	2	4	4	1	2	2	0	1	2	0	0	2	2	2	2	2	1	2	2	2	2	2	2	2	4	4	2	4	4	1	1	3	5
597	2	1	2	2	1	1	1	1	1	2	1	1	1	3	3	3	2	1	1	0	0	1	1	0	0	0	0	1	0	0	0	0	0	0	0	0	0	0	0	0	2	2	3	5	5	4	5	4	2
598	1	1	2	2	1	1	1	1	1	1	1	1	1	1	1	1	1	1	1	1	1	0	0	0	0	0	0	1	1	0	0	0	1	1	0	0	0	0	0	0	1	1	1	2	1	1	1	5	1
599	1	1	2	4	5	1	5	5	1	1	5	1	1	1	1	5	1	1	1	0	0	0	0	0	0	0	0	0	0	0	0	0	0	0	0	0	0	0	0	0	1	1	5	5	1	1	5	5	1
600	2	1	5	5	1	1	5	5	5	1	5	1	5	1	5	5	5	5	5	3	3	3	3	3	3	0	0	3	3	3	3	3	3	3	3	3	3	0	0	3	5	5	1	5	5	5	1	5	5
601	2	1	1	2	1	1	1	1	1	1	1	1	1	1	1	1	1	1	1	0	0	0	0	0	0	0	0	0	0	0	0	0	0	0	0	0	0	0	0	0	1	1	5	5	1	1	4	5	1
602	1	1	1	1	1	1	1	1	2	1	1	1	2	1	1	1	1	1	2	1	0	0	0	1	0	1	0	0	0	0	1	1	3	0	0	1	1	0	0	0	1	3	1	2	1	1	1	3	2
603	2	1	2	2	1	1	1	1	2	3	1	2	2	2	3	3	2	2	2	0	0	0	0	0	0	0	0	0	0	0	0	0	0	0	0	0	0	0	0	0	1	1	5	5	2	4	4	3	1
604	1	1	5	5	4	1	2	1	3	1	5	3	2	4	1	1	4	4	3	0	0	1	1	0	2	0	0	3	1	0	1	1	2	0	1	0	3	1	0	1	2	5	5	4	5	2	1	2	2
605	1	1	2	1	1	1	3	2	2	1	1	1	1	3	1	4	2	3	4	1	0	0	0	1	2	0	0	2	0	0	0	0	1	0	0	0	1	0	0	0	2	1	2	3	4	1	5	4	1
606	1	1	3	2	2	3	4	2	2	2	2	2	1	2	1	2	1	3	2	0	0	0	0	1	0	0	1	0	0	0	0	0	0	1	0	1	0	0	0	0	2	1	4	4	3	2	4	3	3
607	2	1	1	1	1	1	1	1	1	1	1	1	1	1	1	1	1	1	1	0	0	0	0	0	0	0	0	0	0	0	0	0	0	0	0	0	0	0	0	0	1	1	5	5	1	1	1	5	1
608	1	1	3	4	3	4	3	3	2	1	1	1	3	2	1	1	2	4	3	1	0	0	0	2	0	0	1	1	0	0	0	0	0	0	0	0	0	0	0	0	2	1	3	3	2	1	4	3	1
609	1	1	5	4	5	1	4	2	3	4	3	4	5	4	1	1	2	3	5	1	1	1	0	2	1	0	2	1	0	1	2	0	1	1	1	0	1	0	1	0	1	2	3	4	1	4	5	4	2
610	2	1	3	3	3	1	3	3	3	2	2	2	2	3	3	3	4	2	3	1	0	0	0	1	0	0	0	1	1	0	0	0	0	0	0	0	1	0	0	0	2	2	4	3	2	2	4	4	1
611	2	1	3	3	3	1	4	4	4	1	3	1	2	3	1	3	3	2	3	1	0	0	0	1	0	1	0	1	0	1	1	1	1	1	0	0	1	0	0	0	4	3	5	4	2	1	4	5	1
612	1	1	4	4	3	1	3	4	5	1	3	3	2	2	3	3	2	3	3	1	0	1	0	1	0	0	0	0	0	0	1	0	0	0	0	0	0	0	3	0	3	2	3	3	1	1	4	3	5
613	1	1	1	1	1	2	2	2	1	2	2	3	1	3	2	2	2	2	2	3	0	0	0	0	0	1	1	2	0	0	1	1	2	1	1	1	3	1	1	0	2	2	2	3	3	2	2	3	2
614	2	1	2	3	3	1	2	3	3	1	3	1	1	1	2	2	2	3	3	0	0	0	0	1	0	0	0	1	1	1	1	1	1	0	0	0	0	0	0	0	2	2	2	3	1	1	1	5	5
615	2	1	2	1	1	1	2	1	2	2	1	1	1	1	2	2	1	1	1	0	0	0	0	0	0	0	0	0	0	0	0	0	0	0	0	0	0	0	0	0	1	1	5	5	2	2	2	3	3
616	1	1	5	5	5	3	5	5	5	5	5	5	5	5	5	5	5	5	5	1	2	0	0	0	1	1	1	1	1	1	1	1	1	1	1	1	1	1	1	1	2	2	4	5	2	2	4	4	4
617	2	1	5	5	4	3	4	3	4	3	3	3	4	5	3	3	2	2	3	1	1	0	0	1	0	0	0	1	1	1	1	0	0	0	0	0	0	0	0	0	1	1	1	1	2	1	1	1	2
618	2	1	5	5	5	3	5	5	4	1	4	3	2	5	3	3	4	5	5	1	0	0	0	2	1	2	1	2	3	1	0	0	1	0	0	0	2	0	2	0	3	1	1	3	4	3	3	3	3
619	1	1	5	5	3	1	5	5	3	1	3	4	4	2	5	5	5	3	3	1	0	0	0	0	0	0	1	1	1	0	0	0	0	0	0	0	1	0	0	0	1	1	1	1	1	1	5	5	1
620	2	1	1	2	1	1	1	2	2	1	1	1	2	2	1	2	4	1	5	0	0	0	0	1	0	0	0	0	0	0	0	0	1	0	0	0	1	0	0	0	3	3	3	5	4	2	4	5	3
621	2	1	2	2	1	1	1	1	1	3	1	1	1	2	1	1	2	1	1	0	0	0	0	0	0	0	0	0	0	0	0	0	0	0	0	0	0	0	0	0	1	1	1	1	1	1	1	4	1
622	2	1	3	3	2	1	3	3	3	1	2	1	1	1	1	1	1	1	2	0	0	0	0	1	0	0	0	0	0	0	0	0	0	0	0	0	0	0	0	0	1	1	4	4	1	4	4	4	1
623	1	1	4	1	1	1	1	1	2	1	1	1	1	1	1	1	2	2	1	0	1	1	0	0	0	0	0	1	0	0	0	1	0	0	0	0	1	0	0	0	2	2	2	2	3	4	2	2	3
624	2	1	4	3	2	1	1	2	1	1	5	2	1	4	3	4	3	2	2	1	1	2	0	1	2	0	1	2	0	0	1	0	1	0	0	0	1	0	0	0	2	4	3	4	2	1	4	3	3
625	2	1	2	2	1	1	2	3	2	1	1	2	1	2	1	2	3	2	2	1	0	1	0	1	0	0	0	0	1	0	0	1	1	0	0	0	1	1	0	1	2	2	2	2	1	2	2	2	2
626	1	1	1	1	1	1	1	1	1	1	1	1	1	1	3	2	2	1	1	0	0	0	0	0	0	0	0	0	0	0	0	0	0	0	0	0	0	0	0	0	1	1	1	1	1	1	1	1	1
627	1	1	3	3	3	3	3	3	3	1	4	1	1	1	2	2	3	2	2	1	0	0	0	1	0	0	0	1	0	0	0	0	0	0	0	0	0	0	0	0	1	1	4	4	3	3	4	4	2
628	2	1	3	1	2	1	2	1	1	1	1	1	1	1	1	1	2	3	3	1	0	0	0	0	0	1	0	2	0	0	0	0	1	0	0	0	1	0	1	0	3	4	3	3	2	4	3	3	3
629	2	1	2	2	1	1	1	2	2	1	1	1	2	1	2	2	2	2	3	0	0	0	0	1	0	0	0	1	0	0	0	0	1	0	0	0	0	0	0	0	1	1	3	5	2	2	3	5	2
630	2	1	2	1	2	1	2	1	1	2	1	1	1	2	2	2	3	1	1	0	0	0	0	0	0	0	0	0	0	0	0	0	0	0	0	0	0	0	0	0	1	1	5	3	3	1	5	4	1
631	2	1	2	3	2	2	3	5	4	1	3	5	3	2	5	5	4	2	3	1	0	0	0	1	0	0	0	1	0	0	0	0	1	0	0	0	0	0	1	1	1	1	5	5	2	4	2	4	4
632	2	1	3	3	3	1	3	4	1	1	4	1	4	4	4	4	4	4	4	1	1	3	0	1	1	0	0	3	3	0	2	2	2	2	2	0	3	1	0	1	4	4	1	3	4	5	4	1	5
633	2	1	2	1	2	1	1	1	1	1	1	1	1	2	2	1	1	1	2	1	0	0	0	0	0	0	0	0	0	0	0	0	0	0	0	0	0	0	0	0	1	1	5	4	1	1	5	4	1
634	2	1	3	3	1	1	2	3	4	3	1	5	3	1	3	2	5	4	3	1	0	1	1	1	0	0	1	1	0	1	0	1	1	1	1	0	1	0	0	0	3	5	3	4	3	2	3	4	1
635	2	1	5	3	4	2	4	3	2	2	4	4	3	4	5	4	4	4	4	1	0	0	0	1	1	0	1	1	0	2	2	2	1	0	1	0	1	0	0	0	2	3	4	3	2	1	5	4	1
636	2	1	3	2	2	1	2	1	1	1	2	1	1	2	1	1	1	1	1	0	0	1	0	1	0	0	1	0	0	0	1	0	0	0	0	0	0	0	0	0	1	2	1	2	1	2	4	5	2
637	1	1	4	3	1	1	4	2	3	1	1	1	2	1	1	1	4	3	2	0	3	2	0	1	2	0	0	1	1	0	0	1	0	0	0	0	0	0	0	1	1	1	1	4	1	4	1	3	3
638	2	1	3	3	3	2	2	2	2	3	1	1	2	1	2	2	1	1	2	1	1	1	0	1	2	0	1	1	2	1	0	0	0	0	1	0	1	1	0	0	4	3	4	4	4	2	4	3	3
639	2	1	2	4	2	1	2	3	3	1	2	2	2	3	2	5	3	5	3	0	1	0	0	1	0	0	0	1	0	1	0	0	1	0	1	0	0	0	0	0	1	1	4	4	3	3	3	1	3
640	1	1	2	2	1	1	2	2	4	1	1	1	1	5	2	2	1	2	3	1	0	0	0	1	1	0	0	0	0	0	0	0	0	0	0	0	1	0	0	0	1	1	4	4	1	1	2	4	2
641	1	1	3	2	1	1	3	2	2	1	2	2	3	4	3	3	3	3	3	0	0	0	0	1	0	1	1	1	0	0	0	0	1	0	0	0	0	0	0	0	1	1	4	4	2	2	3	4	1
642	2	1	3	3	3	1	3	3	3	3	4	4	2	2	2	2	2	2	2	0	0	0	0	0	0	0	0	0	0	0	0	0	0	0	2	0	0	0	0	1	1	1	5	5	5	5	5	5	1
643	1	1	3	1	1	1	1	1	2	1	1	1	1	5	1	1	1	1	1	1	1	1	0	2	0	0	0	0	0	1	3	1	0	0	0	0	1	0	0	0	3	2	4	1	1	5	1	1	5
644	2	1	5	4	2	1	3	3	3	3	4	2	2	4	3	2	2	2	4	3	0	3	0	2	1	0	0	1	2	1	2	0	1	1	2	0	2	1	1	1	1	5	2	1	3	4	2	3	4
645	2	1	2	2	2	1	3	3	2	2	2	1	1	2	1	2	2	3	2	1	0	0	0	2	0	0	0	1	1	0	0	0	0	0	0	0	0	0	0	0	2	1	3	3	2	1	4	4	2
646	1	1	2	2	1	1	2	2	2	2	1	1	3	1	2	1	1	1	1	0	0	0	0	3	0	0	0	1	1	0	0	0	0	0	0	0	1	1	0	0	1	1	3	3	1	3	1	4	3
647	2	1	2	2	1	1	2	1	1	1	1	1	1	1	1	1	2	1	1	0	0	0	0	0	0	0	0	0	0	0	0	0	2	0	0	0	0	0	0	0	2	1	5	4	1	1	1	3	1
648	2	1	3	2	1	2	1	1	1	1	1	1	1	1	2	1	1	2	1	0	0	0	0	0	0	0	0	1	0	0	0	0	2	0	0	0	0	0	0	0	1	1	3	4	1	1	5	5	1
649	2	1	4	3	3	1	3	3	3	1	2	1	2	2	3	3	3	3	3	1	0	0	0	1	0	0	1	3	1	0	1	0	0	0	1	0	0	0	1	0	2	1	4	4	3	3	3	3	4
650	1	1	3	3	2	2	3	1	1	2	1	1	1	2	4	1	2	3	4	0	1	1	0	2	0	0	1	0	0	0	0	0	0	0	0	0	0	1	0	0	1	1	3	3	4	1	4	3	3
651	1	1	3	4	3	2	3	4	4	3	4	4	4	4	4	4	4	4	4	1	0	1	0	2	0	1	1	1	1	1	1	0	1	0	1	0	1	1	0	0	2	2	3	3	2	5	5	3	1
652	1	1	3	3	2	1	3	3	3	1	3	2	2	3	3	3	3	1	3	1	0	0	0	1	0	0	0	1	0	0	1	0	1	0	0	0	1	0	0	0	2	3	3	2	3	4	2	4	1
653	2	1	2	1	1	1	1	1	1	1	1	1	1	2	1	1	1	2	1	0	0	0	0	0	0	0	0	0	0	0	0	0	0	0	0	0	0	0	0	0	2	1	4	4	4	1	5	5	1
654	2	1	4	3	3	3	3	3	3	3	3	3	3	3	3	4	3	3	3	3	0	2	2	2	1	2	1	2	1	2	1	2	1	2	2	1	2	2	1	2	3	4	3	3	3	3	3	3	3
655	2	1	2	2	1	1	1	1	1	1	1	1	1	1	1	1	1	1	1	0	0	0	0	0	0	0	0	0	0	0	0	0	0	0	0	0	0	0	0	0	1	1	5	5	1	1	5	4	1
656	1	1	2	3	3	1	3	3	3	1	1	3	2	2	3	3	4	3	4	2	1	0	0	1	1	0	1	3	1	0	0	0	0	0	0	0	1	0	0	0	3	3	3	3	5	4	4	2	1
657	1	1	1	4	1	1	1	3	5	1	1	1	1	1	1	1	1	1	1	0	0	0	0	1	0	0	0	0	0	0	0	0	0	0	0	0	0	0	0	0	1	1	1	1	1	1	1	1	1
658	2	1	4	2	2	1	2	1	1	1	1	1	1	1	1	1	1	1	1	2	1	1	0	1	0	0	0	1	1	1	0	1	1	0	0	0	1	0	1	0	2	1	4	4	4	3	4	4	2
659	2	1	1	1	1	1	1	1	1	1	1	1	1	1	1	1	1	1	1	0	0	0	0	0	0	0	0	0	0	0	0	0	0	0	0	0	0	0	0	0	2	1	5	5	2	1	5	5	1
660	1	1	5	4	3	1	5	3	4	4	4	3	1	1	1	3	1	4	4	3	2	1	0	0	0	0	0	3	0	1	2	1	2	0	0	0	3	0	0	0	3	3	3	3	2	2	1	3	1
661	1	1	4	5	5	1	1	1	1	1	1	1	1	1	1	1	1	5	1	0	0	0	0	3	0	0	0	0	0	0	0	0	0	0	0	0	0	0	0	0	1	1	1	1	1	1	1	5	5
662	1	1	4	4	2	1	1	2	4	1	1	1	1	1	1	1	2	2	2	0	0	0	0	3	0	0	0	0	0	0	0	0	0	0	1	0	2	0	0	0	2	4	2	2	1	4	5	2	4
663	2	1	1	1	1	1	1	1	1	1	1	1	1	1	1	1	1	1	1	0	0	0	0	0	0	0	0	0	0	0	0	0	0	0	0	0	0	0	0	0	4	1	5	4	2	1	5	5	1
664	1	1	2	1	1	2	1	3	1	1	1	1	2	1	1	2	3	2	3	0	0	0	0	1	1	0	0	1	1	1	0	0	0	0	0	0	0	1	0	0	2	1	4	4	2	1	5	4	3
665	1	1	2	2	1	2	2	3	2	2	2	2	1	5	2	5	5	2	2	1	1	1	1	1	1	0	1	0	1	1	1	3	1	1	0	0	1	1	0	1	2	2	3	2	2	3	3	2	3
666	2	1	2	3	1	1	2	2	4	4	5	3	2	5	2	2	4	2	2	1	0	0	0	1	0	1	0	1	0	0	0	0	1	0	0	0	1	1	0	0	1	1	2	4	1	1	2	4	1
667	1	1	2	1	1	2	1	3	1	1	2	1	1	1	2	1	1	1	1	0	0	0	0	0	0	0	0	2	0	1	0	0	0	0	0	0	0	0	0	0	2	1	5	4	1	2	4	4	1
668	1	1	1	1	1	1	1	1	1	1	1	1	1	1	5	5	5	5	1	0	2	1	0	1	0	0	1	0	0	0	0	0	0	0	0	3	1	0	0	0	1	1	2	1	1	1	1	1	1
669	1	1	3	4	2	2	2	3	2	1	2	1	1	3	1	2	3	4	3	2	1	0	0	2	0	0	0	1	0	0	0	0	1	0	1	0	1	1	1	0	2	3	2	2	2	2	1	3	3
670	1	1	4	4	5	1	4	4	1	1	1	1	1	1	4	4	4	5	4	0	0	0	0	0	0	0	0	0	0	0	0	0	0	0	0	0	0	0	0	0	1	1	4	4	3	4	4	5	3
671	1	1	2	2	1	1	2	2	1	5	5	5	4	4	2	2	2	2	1	0	2	3	0	2	1	1	1	3	3	2	2	2	1	2	3	2	1	2	1	3	2	2	2	4	1	4	2	2	4
672	1	1	3	3	1	1	2	1	1	1	2	1	1	2	2	2	2	1	2	0	0	0	0	0	0	0	0	0	0	0	0	0	0	0	0	0	0	0	0	0	1	1	5	5	3	3	5	4	3
673	1	1	3	3	2	2	2	1	1	3	5	3	2	5	5	5	5	2	1	1	0	0	0	0	0	0	0	0	0	0	1	0	1	0	0	0	0	0	0	0	1	1	5	5	1	1	3	2	1
674	2	1	5	5	3	1	3	5	5	1	4	5	5	1	5	5	5	1	3	2	3	2	2	3	1	2	1	3	3	1	2	2	0	1	2	3	1	0	2	3	5	1	4	2	3	4	5	4	2
675	1	1	1	1	1	3	1	2	1	3	2	1	1	3	3	2	2	1	2	0	1	1	1	1	1	1	1	1	0	0	0	0	1	0	0	0	1	0	0	0	2	2	5	4	2	2	4	4	2
676	2	1	3	3	1	1	1	2	1	1	1	1	1	1	1	1	2	1	1	0	0	0	0	0	0	0	0	0	0	0	0	0	0	0	0	0	0	0	0	0	1	1	4	4	1	4	5	4	1
677	2	1	1	2	1	1	5	4	2	1	2	3	5	4	1	1	5	3	3	2	1	0	0	3	2	0	0	1	0	0	0	0	0	0	0	0	3	0	0	0	3	4	4	5	3	1	4	4	1
678	2	1	3	3	1	1	3	2	5	1	1	1	1	3	2	2	1	2	4	2	0	0	0	2	1	0	0	1	0	0	0	0	1	0	0	0	0	0	0	0	2	4	2	2	3	2	5	4	2
679	1	1	3	5	1	2	2	3	1	1	1	4	3	5	1	1	5	5	4	1	1	1	0	3	0	0	1	3	0	0	1	1	0	1	0	0	3	1	3	0	2	2	4	5	5	5	1	3	5
680	1	1	3	3	1	1	1	1	5	1	1	1	1	1	1	1	5	3	3	3	0	0	1	1	3	0	0	0	1	0	0	0	2	1	1	1	0	0	0	0	3	4	2	5	5	1	1	1	1
681	1	1	3	3	3	3	3	3	3	3	3	3	3	3	3	3	5	5	4	3	1	1	1	1	1	0	0	2	2	0	0	1	0	1	0	0	3	0	3	0	2	5	4	4	4	1	1	3	5
682	2	1	5	5	2	5	3	2	3	5	4	4	3	5	5	2	4	5	4	3	1	3	1	1	3	0	3	3	1	3	3	3	0	1	2	0	3	1	3	1	5	5	4	4	5	5	2	3	5
683	2	1	1	1	2	1	2	2	5	5	3	2	3	2	3	3	4	3	3	1	0	0	0	1	0	0	0	1	0	0	0	0	1	1	0	0	1	1	0	1	4	4	4	5	3	4	4	3	4
684	2	1	1	2	1	1	1	2	2	1	1	1	1	1	2	2	1	1	2	1	0	0	0	1	1	0	1	1	0	0	0	0	0	0	0	0	0	0	0	0	3	2	3	2	2	1	4	2	1
685	1	1	3	4	3	1	3	3	2	3	1	2	2	1	1	1	3	3	4	1	0	0	0	1	0	0	0	1	0	0	2	0	0	0	1	0	1	0	0	0	2	2	2	5	1	1	2	1	3
686	2	1	3	3	1	1	3	2	3	1	1	1	1	1	1	1	1	2	2	1	0	0	0	0	0	0	0	0	0	0	0	0	1	0	0	0	0	0	0	0	1	3	5	5	1	1	1	5	1
687	1	1	2	3	1	1	2	4	4	2	1	4	1	4	1	4	4	5	3	3	0	0	0	0	2	0	0	0	1	1	0	1	0	0	0	0	1	1	0	1	1	1	2	4	1	4	4	2	3
688	2	1	1	2	1	1	1	2	1	1	1	1	2	2	1	2	3	1	1	0	0	0	0	0	0	0	1	1	0	0	0	0	1	0	0	0	0	0	0	0	1	1	5	5	1	1	5	5	1
689	1	1	3	4	3	4	5	4	3	4	1	3	2	1	1	2	3	4	2	2	0	1	0	3	0	0	0	2	0	0	1	0	0	0	0	0	3	1	0	0	2	4	4	2	1	4	4	4	4
690	1	1	1	2	2	1	1	2	1	1	4	2	1	4	2	2	4	1	2	0	0	1	0	0	0	0	1	1	0	0	0	3	1	1	0	0	3	0	0	0	2	2	3	3	1	5	1	1	5
691	2	1	2	2	1	1	2	2	3	1	1	1	1	2	3	4	2	1	1	0	0	0	0	0	0	0	0	1	1	0	1	0	1	0	0	0	2	0	0	0	3	2	4	4	3	4	3	4	1
692	1	1	2	1	1	2	1	1	4	1	5	1	1	2	3	2	3	1	3	1	0	3	0	2	1	0	1	0	0	0	0	0	2	0	0	0	0	0	1	1	3	2	5	5	3	5	5	3	5
693	1	1	3	2	2	1	2	2	2	3	4	2	2	3	3	3	4	2	2	1	1	1	0	1	1	0	0	2	1	0	0	1	1	0	0	0	0	0	0	0	2	2	3	4	3	3	4	3	3
694	2	1	4	3	1	1	3	2	2	2	2	1	1	1	1	1	1	2	2	0	0	0	0	1	0	0	0	1	1	1	1	0	1	0	0	0	0	0	0	0	2	2	3	3	3	2	4	4	1
695	2	1	2	2	2	1	2	2	2	1	1	1	1	1	1	1	1	1	2	0	0	0	0	1	0	0	0	0	0	0	0	0	0	0	0	0	0	0	0	0	1	2	4	4	3	1	4	5	1
696	2	1	4	3	2	1	5	3	2	2	1	1	1	4	1	1	2	2	3	0	0	0	0	1	0	0	0	0	0	0	0	0	0	0	0	0	0	0	0	0	3	3	4	3	4	1	5	4	3
697	1	1	2	2	2	1	2	2	4	1	1	1	2	1	1	1	1	2	3	1	0	0	0	3	3	0	2	3	2	3	1	2	2	2	2	2	2	2	2	2	5	5	2	2	5	5	1	3	4
698	1	1	5	5	2	1	4	3	3	1	2	1	3	5	2	1	1	4	4	1	0	1	1	2	1	0	1	2	1	2	1	2	1	3	3	1	3	1	2	3	1	1	2	2	3	2	4	1	4
699	1	1	5	2	3	1	3	3	3	1	1	1	1	4	1	1	4	3	3	1	0	1	0	3	1	0	0	1	1	1	1	0	0	0	0	0	1	0	0	0	3	2	3	2	3	5	2	3	4
700	1	1	1	1	1	1	2	1	1	5	2	1	1	4	1	4	4	3	1	1	0	0	0	1	2	0	0	3	0	0	1	1	1	1	3	0	0	0	0	0	1	5	3	4	4	4	4	5	5
701	1	1	4	4	4	3	5	5	5	1	5	3	3	3	3	3	3	3	3	0	0	0	0	1	0	0	0	0	0	0	0	0	0	0	0	0	0	0	0	0	1	1	3	2	2	1	1	2	3
702	2	1	1	1	1	1	1	1	1	1	1	1	1	1	5	5	5	1	1	3	3	3	3	0	0	3	3	3	3	3	3	3	3	3	3	3	3	3	3	3	5	5	1	1	5	5	1	1	5
703	2	1	5	5	5	1	5	5	3	4	4	5	5	5	5	5	5	4	4	2	2	1	0	3	2	0	2	3	3	2	2	2	1	1	1	1	3	1	2	1	5	5	5	3	4	4	3	2	4
704	1	1	3	3	2	1	2	2	4	1	1	1	1	1	2	2	2	2	4	2	1	1	0	0	1	1	1	1	1	0	1	0	1	0	3	0	2	0	0	0	3	2	2	2	2	2	4	4	2
705	1	1	2	3	1	1	1	2	2	1	2	1	2	3	3	2	3	2	2	1	0	2	0	0	0	0	0	2	1	1	1	0	1	0	1	0	0	0	0	0	2	2	3	3	4	3	1	4	3
706	1	1	2	2	1	1	2	3	1	1	2	1	2	2	2	2	2	2	2	0	0	1	0	0	0	0	0	2	1	0	1	0	0	0	1	0	0	0	0	0	2	2	3	3	3	5	1	4	5
707	2	1	1	2	1	1	1	1	2	1	2	1	1	1	1	1	2	1	1	0	0	0	0	0	0	0	0	0	0	0	0	0	0	0	0	0	0	0	0	0	2	1	4	3	3	2	2	4	2
708	1	1	4	4	1	1	1	1	1	1	1	1	1	1	1	1	1	1	1	2	3	3	2	1	3	2	0	3	3	2	2	0	2	0	2	2	1	2	2	2	2	2	2	2	2	2	2	2	4
709	1	1	2	2	1	1	2	1	1	2	2	1	1	1	1	1	1	1	1	0	2	1	0	1	0	0	0	0	0	0	0	0	0	0	0	0	0	1	0	1	2	2	1	1	2	1	1	2	2
710	1	1	4	3	3	3	3	3	3	1	2	1	1	2	1	2	3	4	3	1	1	1	0	2	1	0	1	1	1	0	0	1	1	0	0	0	2	0	1	0	4	3	3	2	4	4	2	3	2
711	1	1	4	1	1	1	1	1	1	1	1	1	1	2	1	1	2	1	1	1	0	1	0	2	2	0	3	2	0	0	1	0	3	0	1	0	1	0	0	0	2	2	5	5	3	4	2	3	3
712	1	1	4	4	3	1	5	4	4	3	3	3	3	3	1	1	2	4	4	1	0	1	0	1	1	1	1	1	1	1	1	1	1	0	1	0	1	0	0	0	2	1	3	3	2	3	2	3	3
713	1	1	4	4	1	4	3	3	3	3	4	3	5	5	5	1	5	3	3	3	0	0	0	3	0	3	0	1	2	0	3	0	0	0	0	0	2	0	0	0	1	2	3	3	3	3	3	3	3
714	1	1	2	2	2	1	1	1	2	2	1	2	1	1	1	1	3	1	2	1	0	0	0	1	1	0	0	0	0	1	0	0	0	0	0	0	0	0	0	0	3	2	4	3	2	1	3	3	1
715	2	1	2	2	2	1	2	5	2	1	1	1	1	2	4	4	4	2	2	3	1	3	0	2	2	0	0	3	3	0	3	3	3	3	3	1	3	0	2	2	4	5	5	5	5	5	4	1	5
716	1	1	3	2	1	1	3	4	1	1	3	1	1	4	3	4	3	2	2	0	1	0	0	1	1	0	0	1	0	0	0	0	1	0	0	0	0	0	0	0	2	3	5	5	2	2	5	2	2
717	2	1	4	4	2	1	3	2	2	1	2	3	1	2	4	4	1	3	4	0	0	1	0	1	0	0	1	2	2	1	0	1	2	0	0	0	3	0	0	0	2	4	3	4	5	5	2	1	1
718	2	1	1	2	1	1	2	1	2	1	2	1	1	2	2	2	1	2	1	0	1	0	0	1	0	0	0	0	0	0	0	0	0	0	0	0	0	0	0	0	2	1	4	4	4	3	4	4	1
719	2	1	3	1	1	1	1	1	3	1	1	1	1	3	1	1	3	1	1	1	1	0	3	1	2	2	3	3	3	2	2	3	1	3	2	3	2	2	3	2	4	5	3	3	4	5	1	3	5
720	2	1	5	3	2	1	2	1	3	1	1	2	2	5	4	5	5	1	2	1	0	0	0	0	0	0	0	0	1	0	1	1	1	1	1	1	1	1	0	0	3	3	2	3	3	2	5	2	2
721	2	1	2	1	1	1	1	1	1	1	1	1	1	2	1	1	2	3	1	2	1	0	3	1	3	2	3	3	3	3	2	3	1	3	2	3	2	3	3	2	4	5	1	2	5	5	1	3	5
722	1	1	2	1	1	1	2	1	1	1	1	1	1	1	1	1	1	1	1	0	0	0	0	0	0	0	0	0	0	0	0	0	0	0	0	0	0	0	0	0	4	3	1	2	4	4	1	4	4
723	2	1	1	1	1	1	2	1	1	1	1	1	1	1	1	1	1	1	1	0	1	0	0	0	1	0	1	2	0	0	2	2	3	1	0	0	1	0	0	0	2	1	5	5	2	5	3	5	1
724	2	1	1	1	1	1	1	1	1	1	1	1	1	1	1	1	1	1	1	0	1	0	2	0	0	0	1	1	0	0	2	1	3	0	0	0	1	0	0	0	2	4	5	5	2	5	1	5	4
725	1	1	4	3	1	1	1	1	2	1	2	3	3	5	3	3	2	2	3	2	0	0	0	0	1	0	1	1	1	0	0	0	0	1	0	3	1	1	1	0	2	2	5	5	3	2	4	3	1
726	1	1	2	2	1	1	1	1	5	2	5	1	1	3	2	2	2	1	1	0	1	1	0	3	1	0	1	1	1	0	0	0	0	0	0	0	0	1	0	0	2	2	2	2	1	2	1	2	1
727	2	1	5	5	2	1	3	4	2	2	4	2	5	5	5	4	4	2	2	1	0	3	0	1	0	0	3	3	3	3	3	3	1	3	3	2	3	3	3	3	3	5	2	3	3	4	5	1	4
728	2	1	2	3	3	1	2	2	1	1	1	1	1	1	1	2	1	1	2	1	0	0	0	1	1	0	1	0	1	0	0	0	1	0	1	0	1	0	0	1	2	3	3	4	3	4	5	4	1
729	1	1	1	1	1	1	1	1	1	1	1	1	1	4	1	1	1	1	1	0	0	0	0	0	0	0	3	0	0	0	1	2	3	1	1	0	1	1	0	1	2	1	5	5	1	1	5	5	3
730	2	1	2	2	1	1	2	2	1	1	1	2	1	2	2	2	1	1	1	0	0	0	0	1	0	0	0	0	0	0	0	0	0	0	0	0	0	0	0	0	3	1	4	4	3	2	5	1	2
731	1	1	5	5	1	1	5	1	1	1	5	1	4	5	5	5	5	5	5	1	0	1	0	1	0	0	0	1	1	1	1	1	1	1	1	1	1	0	1	1	4	4	2	3	4	4	2	3	4
732	1	1	1	1	1	1	1	1	1	1	1	1	1	4	2	2	1	1	1	0	0	0	0	0	0	0	0	0	0	0	0	0	3	0	0	0	0	0	0	0	1	1	5	5	2	1	5	3	3
733	1	1	2	1	2	1	2	2	2	1	2	1	1	1	1	2	1	2	2	1	0	1	0	0	0	1	1	1	0	0	1	0	1	1	0	0	1	0	1	0	1	2	5	2	2	5	3	3	2
734	1	1	1	1	1	1	1	1	1	1	1	1	1	1	1	1	1	1	1	0	0	0	0	0	0	0	0	0	0	0	0	0	3	0	0	0	0	0	0	0	1	1	5	5	1	1	5	5	1
735	1	1	2	1	1	1	2	2	2	1	1	1	1	1	1	1	1	2	2	0	0	0	0	1	0	0	0	0	0	0	0	0	1	0	0	0	0	0	0	0	1	1	4	5	2	1	4	3	1
736	1	1	3	4	3	1	3	2	1	3	5	2	2	3	3	3	3	2	2	0	0	0	0	0	0	1	1	1	0	1	0	1	0	0	0	0	1	0	0	0	2	1	5	4	3	2	4	4	3
737	1	1	5	5	5	5	5	5	5	5	5	5	5	5	5	5	5	5	5	3	3	3	3	3	3	3	3	3	3	3	3	3	0	3	3	3	3	3	3	3	5	5	1	1	5	1	1	1	1
738	2	1	3	2	2	1	2	2	2	2	2	1	2	1	1	1	2	3	4	1	1	0	1	1	1	1	1	2	1	1	1	1	1	0	2	0	1	1	0	0	3	3	3	4	3	4	2	3	3
739	2	1	5	5	3	1	4	2	2	1	2	1	1	1	1	1	2	3	4	1	0	1	0	1	1	0	0	0	0	0	1	0	0	0	1	0	1	0	0	0	3	3	2	3	3	3	3	3	3
740	2	1	1	2	1	1	2	2	2	1	1	2	2	1	3	1	2	2	1	0	0	0	0	0	0	0	0	0	0	0	0	0	0	0	0	0	0	0	0	0	1	1	5	5	1	1	5	4	1
741	1	1	2	3	2	1	2	2	1	2	1	2	1	2	2	2	2	1	2	0	0	0	0	0	0	1	0	1	0	0	0	0	0	0	0	0	1	0	0	0	1	1	5	4	3	3	3	4	1
742	2	1	3	2	1	1	2	1	1	1	1	1	1	1	1	2	1	2	2	0	0	0	0	0	0	0	0	0	0	0	0	0	2	0	0	0	0	0	0	1	3	2	5	5	3	5	5	5	1
743	2	1	3	3	2	1	2	3	2	1	2	1	3	2	3	5	5	2	1	3	3	2	1	2	1	1	0	3	3	3	3	1	1	1	2	0	2	1	2	3	2	3	3	2	3	5	3	2	3
744	2	1	5	4	3	1	2	5	2	1	2	2	2	5	3	2	5	3	3	1	0	1	0	3	1	3	1	3	1	1	1	1	0	0	1	0	1	1	1	0	3	2	4	3	4	4	3	2	4
745	2	1	2	2	1	1	3	3	1	1	1	1	3	1	4	4	3	2	2	2	1	2	1	2	1	1	1	2	2	1	2	1	1	1	1	0	2	2	2	1	3	2	2	3	3	3	2	2	4
746	2	1	4	2	3	1	3	2	3	2	1	1	1	2	3	3	3	1	2	1	0	0	0	1	0	0	0	1	1	0	0	0	2	0	0	0	1	0	0	0	2	1	4	3	1	1	3	4	2
747	2	1	5	5	5	3	2	1	5	1	1	1	5	5	5	5	5	1	2	3	1	3	2	3	1	3	3	3	3	1	3	2	0	2	1	1	3	1	2	1	4	5	1	1	5	4	2	2	5
748	2	1	1	1	2	1	2	1	1	1	1	1	1	1	1	1	1	1	1	0	0	0	0	1	0	0	2	1	0	0	0	0	0	0	0	0	0	0	0	0	2	1	3	2	2	2	1	3	2
749	2	1	5	5	3	1	2	2	1	1	5	2	4	4	5	5	3	2	2	2	1	1	1	0	1	1	1	2	1	1	1	1	1	1	1	0	3	0	1	1	2	5	5	4	2	4	4	3	2
750	2	1	3	3	2	1	2	3	2	1	1	2	2	2	1	1	2	2	2	2	1	0	0	0	0	0	1	1	0	1	0	0	0	0	0	0	0	1	0	0	2	2	2	2	2	2	3	5	1
751	2	1	2	1	2	1	2	2	2	4	4	4	1	1	1	1	4	2	2	0	0	1	0	1	2	0	0	3	2	1	0	1	1	0	1	0	1	0	0	2	4	4	2	4	4	5	1	5	3
752	2	1	2	1	3	1	2	3	2	2	2	1	1	2	3	3	2	2	3	0	0	0	0	1	0	0	1	0	1	0	1	0	0	0	1	0	0	0	0	0	1	3	3	2	1	1	3	3	2
753	2	1	5	5	1	1	1	1	1	1	1	1	2	2	5	5	2	1	1	2	1	1	1	0	3	1	1	3	1	1	3	1	2	1	1	0	3	1	2	0	1	5	5	4	2	5	4	2	5
754	1	1	1	2	2	1	3	2	2	1	2	2	1	2	2	1	2	2	2	1	1	1	0	1	1	0	1	1	0	0	1	1	1	0	1	0	1	0	0	0	3	2	3	3	3	3	4	3	3
755	2	1	5	5	1	3	5	5	1	1	3	4	3	5	5	5	5	5	5	1	1	3	1	3	3	0	3	3	3	3	3	2	0	1	0	1	1	0	1	1	4	3	3	4	4	5	1	3	5
756	1	1	2	2	2	2	2	2	2	2	2	2	2	2	2	2	2	2	2	0	1	1	1	1	1	1	1	1	1	1	1	0	1	0	0	0	0	0	0	0	2	2	5	5	1	2	4	5	1
757	1	1	1	2	2	1	2	2	2	2	2	2	2	2	2	1	2	2	2	1	0	1	0	1	0	0	0	1	0	0	1	0	1	0	1	0	1	0	0	0	3	4	3	3	3	3	3	3	3
758	1	1	2	4	2	1	4	3	2	1	3	1	3	5	4	4	4	3	3	1	1	1	0	3	1	0	2	1	2	1	1	1	1	1	2	1	1	0	0	1	4	3	1	4	4	2	2	2	4
759	2	1	4	3	3	1	3	3	3	1	2	1	1	1	1	1	2	3	2	0	0	1	0	1	0	0	3	0	0	1	0	0	1	0	1	0	0	0	1	0	1	2	4	4	1	1	4	4	1
760	2	1	4	3	4	1	3	3	4	2	4	2	1	3	1	3	4	3	2	0	0	1	0	0	0	0	0	0	0	0	1	1	0	0	0	0	1	0	0	0	2	1	1	2	2	3	4	4	1
761	2	1	3	3	1	1	2	4	1	1	1	1	1	2	2	2	2	1	1	0	0	0	0	1	0	0	0	1	0	1	1	0	1	0	1	0	1	0	0	0	2	1	4	4	1	4	1	4	3
762	2	1	3	2	1	2	1	1	3	1	1	1	1	1	1	1	1	1	1	0	0	0	0	0	0	0	0	0	0	0	0	0	0	0	0	0	0	0	0	0	1	1	5	5	1	1	1	3	1
763	1	1	3	3	2	1	4	4	2	1	1	1	1	1	2	2	1	2	2	1	0	0	0	0	0	0	0	0	0	0	0	0	0	0	0	0	0	0	0	0	2	2	4	4	3	1	3	4	2
764	1	1	3	3	1	1	2	2	2	1	1	3	2	3	3	5	4	2	3	1	1	0	1	1	1	2	1	2	0	0	0	0	1	0	0	0	1	1	2	0	1	1	4	4	4	1	4	1	1
765	2	1	1	1	1	1	1	1	1	1	1	1	1	3	1	1	1	1	1	0	1	0	0	0	0	0	0	0	0	0	0	0	0	0	0	0	0	0	0	0	1	1	3	4	1	3	3	3	3
766	1	1	5	3	1	1	5	3	1	5	4	4	2	5	5	5	4	4	3	0	0	0	0	2	0	0	1	3	1	0	1	0	0	0	0	0	2	1	1	0	3	4	1	4	1	1	5	1	2
767	1	1	3	3	3	2	2	3	2	2	3	2	3	2	2	2	3	3	2	0	0	1	0	0	1	1	1	1	1	0	3	1	1	1	2	0	1	1	2	0	3	4	4	4	3	4	2	3	3
768	1	1	2	3	1	2	2	3	2	1	1	2	1	2	3	3	3	2	1	1	1	1	0	1	0	0	1	0	1	0	2	1	0	1	1	1	2	0	1	0	2	2	2	3	3	3	1	2	1
769	2	1	3	1	2	1	1	1	1	1	1	2	2	1	2	2	2	1	1	0	0	0	0	0	0	0	0	1	0	0	0	0	0	0	0	0	0	0	0	0	3	3	3	3	3	3	3	3	3
770	1	1	5	5	1	1	2	3	3	1	3	1	1	1	1	2	4	1	1	0	1	0	0	1	2	0	0	3	0	1	1	2	0	1	0	0	1	1	1	0	3	1	3	5	5	5	1	2	4
771	1	1	3	4	3	2	5	4	4	3	4	2	2	1	2	2	4	2	3	1	1	1	1	1	0	0	0	1	0	0	0	0	1	0	0	0	0	0	0	0	1	1	1	1	1	1	4	3	1
772	1	1	3	3	2	2	4	3	3	3	4	1	1	1	4	4	2	2	2	1	1	2	0	0	0	0	0	2	2	0	0	2	2	1	0	1	0	0	1	0	2	1	2	2	4	2	4	2	1
773	2	1	2	3	1	1	2	2	2	2	3	2	1	2	3	2	2	2	2	1	0	1	0	0	0	0	1	1	0	1	1	0	0	0	0	0	1	0	0	0	2	1	5	5	1	3	5	4	1
774	2	1	2	2	3	1	2	2	1	1	1	1	1	3	1	1	2	1	2	0	1	0	1	0	0	0	0	1	0	0	0	0	0	0	0	0	0	0	0	0	1	1	4	4	2	1	4	4	2
775	2	1	3	3	1	1	2	2	1	4	2	2	2	4	5	5	5	2	2	1	0	1	1	1	0	1	0	1	0	1	1	0	0	0	0	0	1	1	1	0	1	2	5	5	1	1	5	4	1
776	2	1	3	2	4	5	3	4	3	2	3	3	3	5	2	5	4	4	4	0	0	1	0	1	1	0	1	3	1	0	0	1	1	1	1	0	2	1	2	0	3	4	4	4	4	4	5	4	4
777	1	1	5	5	1	1	2	2	2	1	1	1	1	1	1	3	4	1	1	0	1	1	0	1	2	0	1	3	1	0	1	2	0	1	0	1	1	1	1	1	4	2	3	5	4	4	1	2	4
778	1	1	2	2	3	2	5	5	5	3	4	1	4	3	3	2	2	4	4	1	1	0	0	1	0	0	0	1	0	0	1	0	1	0	0	0	1	0	0	0	2	1	3	4	2	2	4	4	1
779	1	1	3	3	2	1	4	3	4	1	3	1	2	4	4	4	4	3	3	1	1	0	0	2	1	0	2	1	2	1	1	1	1	1	0	0	2	1	0	0	4	2	3	4	4	4	2	4	4
780	2	1	1	3	3	3	4	5	5	1	5	5	5	5	1	2	4	3	5	1	0	0	0	3	1	1	3	3	1	0	0	1	0	0	0	0	3	0	1	0	3	4	3	3	4	3	4	4	2
781	2	1	2	3	1	1	3	2	1	1	1	1	1	3	1	1	2	3	3	0	0	0	0	0	0	0	0	1	0	0	0	0	0	0	0	0	1	0	0	0	2	1	4	3	4	1	4	3	1
782	2	1	3	3	3	2	4	4	2	1	1	1	1	1	1	2	2	2	2	0	0	0	0	1	0	0	1	1	0	0	0	0	1	0	0	0	1	0	0	0	1	2	3	2	2	2	2	4	2
783	2	1	1	3	2	3	5	5	4	3	3	5	5	5	5	5	3	3	3	1	0	0	0	1	0	0	1	1	1	0	1	0	0	0	0	0	0	0	0	0	3	3	3	4	3	1	5	4	1
784	1	1	5	4	4	2	5	5	5	4	4	3	4	4	4	4	4	4	4	2	1	1	0	2	1	0	1	2	2	2	2	1	1	1	1	0	1	1	1	1	3	3	2	2	3	4	2	3	3
785	2	1	5	5	1	1	5	2	1	1	1	1	1	2	5	5	3	2	3	1	1	2	1	0	0	1	1	3	2	2	1	1	0	1	1	0	3	0	3	1	4	5	3	1	5	5	3	2	5
786	2	1	1	1	1	2	2	4	1	1	1	1	1	5	3	5	3	2	1	0	1	0	1	1	0	0	0	0	0	0	0	1	0	0	1	0	0	0	1	0	1	2	3	5	1	1	2	2	1
787	2	1	4	4	3	1	4	3	1	2	2	1	1	2	2	2	2	2	3	0	0	0	0	1	0	0	1	1	0	0	1	0	0	0	1	0	1	1	0	0	3	3	3	3	3	2	4	5	5
788	1	1	3	4	2	1	4	2	4	3	2	3	3	2	2	3	2	4	3	0	1	1	0	2	1	1	2	0	2	2	1	2	1	2	3	0	1	1	0	0	2	4	2	4	4	2	4	4	4
789	1	1	3	3	3	1	3	4	1	4	4	4	3	3	3	3	3	3	3	1	1	0	0	1	0	0	0	1	0	0	0	0	0	0	0	0	0	0	0	0	3	3	5	5	1	3	5	3	3
790	2	1	3	2	3	1	4	4	3	3	3	3	3	3	4	3	3	3	3	3	0	0	0	0	0	0	0	0	0	0	0	0	0	0	0	0	0	0	0	0	1	1	4	4	1	1	4	5	1
791	1	1	3	3	1	1	4	2	1	1	1	1	1	1	1	1	4	3	3	1	1	0	1	1	0	0	0	1	2	1	0	0	1	0	0	0	0	0	0	0	1	1	5	4	1	1	3	3	4
792	1	1	5	5	5	1	4	3	1	1	3	1	2	1	1	1	5	5	5	0	2	2	0	3	0	2	1	2	3	0	3	2	0	1	0	3	1	0	0	3	3	4	3	4	5	3	3	1	5
793	1	1	3	3	3	1	3	2	1	1	1	1	1	1	1	1	3	2	3	0	1	0	1	0	0	0	0	1	0	0	0	0	0	0	0	0	0	1	0	0	1	1	4	4	1	1	1	3	5
794	2	1	1	1	2	1	2	2	3	1	1	3	2	4	2	3	3	3	3	0	1	0	0	1	0	0	0	1	0	1	0	0	1	0	0	0	0	0	1	0	3	2	2	2	3	1	3	3	1
795	2	1	2	1	1	4	3	2	2	1	1	1	1	1	1	1	2	1	2	0	0	0	1	1	2	0	1	1	0	1	0	0	1	0	0	0	1	1	0	0	2	1	4	5	1	1	5	4	3
796	1	1	4	4	4	3	4	3	4	3	5	3	4	3	3	3	4	3	3	1	2	0	0	1	1	0	1	3	0	1	2	0	1	0	1	0	0	1	0	0	3	3	3	3	3	3	3	3	3
797	1	1	5	5	5	1	4	4	3	2	3	1	3	2	5	5	3	4	4	1	0	0	0	1	1	1	0	3	1	0	3	1	0	0	1	0	1	0	0	0	3	1	5	5	3	1	5	5	1
798	1	1	4	3	1	1	3	2	3	2	4	2	1	2	2	2	3	3	3	1	1	0	1	1	1	0	0	1	1	1	0	1	1	0	0	0	1	0	0	0	2	2	3	4	3	1	4	4	1
799	2	1	1	1	1	1	2	1	1	1	1	1	1	2	1	1	1	2	2	0	0	0	0	0	0	0	0	1	0	0	0	0	1	0	0	0	0	0	0	0	2	1	5	5	1	1	1	3	1
800	2	1	3	2	2	1	1	2	4	3	3	1	2	2	3	4	3	1	2	1	1	0	0	1	1	0	1	1	0	1	0	1	1	0	0	0	0	0	0	0	2	2	4	4	2	2	5	4	2
801	2	1	2	2	2	1	2	2	2	1	2	2	2	2	1	1	1	2	2	1	0	0	1	1	0	1	1	1	0	0	0	0	1	0	0	0	1	0	1	0	2	3	4	4	1	4	3	4	2
802	2	1	5	5	5	5	5	5	5	5	5	5	5	5	5	5	5	5	5	0	0	3	1	1	3	0	0	0	1	1	3	3	1	0	3	0	3	0	0	0	1	2	2	5	3	5	1	1	5
803	2	1	1	1	1	1	1	1	1	1	1	1	1	5	5	5	5	1	1	3	0	3	1	1	3	0	1	0	3	0	3	3	0	3	3	0	3	0	1	3	1	1	1	5	1	5	1	1	5
804	1	1	3	5	3	1	5	5	3	1	5	2	2	4	1	1	1	5	5	0	0	3	1	3	0	0	3	3	3	1	0	0	0	0	0	0	0	0	0	0	2	1	1	1	1	1	1	4	1
805	1	1	2	3	1	1	2	2	3	1	1	1	1	3	1	1	1	3	2	1	0	1	0	0	0	1	0	1	1	0	0	0	0	0	0	0	1	0	1	0	2	1	4	4	3	3	4	4	4
806	1	1	2	2	2	1	1	1	1	3	1	2	2	4	2	4	3	2	2	1	1	1	0	0	0	0	1	3	1	1	1	2	2	1	1	1	3	1	1	1	2	4	3	4	3	4	4	2	3
807	1	1	2	2	1	1	1	1	1	1	1	1	1	2	1	1	1	1	2	0	0	1	1	0	0	0	0	0	0	0	0	0	0	0	0	0	0	0	0	0	1	2	5	3	1	2	3	4	1
808	2	1	3	3	5	1	3	3	3	1	1	1	1	1	1	1	1	1	1	1	0	1	1	0	1	0	0	0	0	2	1	0	0	0	2	0	0	0	0	2	2	2	2	1	2	3	1	2	1
809	2	1	5	3	4	1	4	3	3	5	3	4	4	5	5	5	4	3	3	2	0	0	0	1	0	0	1	3	1	1	2	2	1	3	1	1	3	1	2	1	4	4	3	3	5	3	5	2	3
810	2	1	1	1	1	1	1	1	3	1	1	2	2	3	1	1	1	2	1	2	1	1	1	1	0	0	2	2	1	1	0	0	1	1	0	0	0	1	0	0	1	1	5	5	2	4	4	3	2
811	2	1	3	3	1	2	4	4	2	1	2	2	2	5	2	2	4	4	4	1	0	1	0	2	0	0	1	2	1	1	0	0	1	0	1	0	1	0	0	0	3	2	3	4	3	4	3	4	4
812	1	1	3	3	2	1	2	2	2	1	1	1	1	1	1	1	1	1	2	1	1	0	0	1	1	0	0	1	1	1	1	0	1	0	1	0	1	1	2	2	4	4	4	4	4	4	4	4	4
813	1	1	5	5	1	1	1	1	5	5	1	1	1	5	5	5	5	5	5	0	3	3	0	0	1	1	3	0	0	0	0	1	2	3	3	3	3	3	3	3	5	5	3	5	5	5	5	5	5
814	1	1	2	2	2	1	1	2	1	1	3	1	1	1	1	1	2	2	1	2	1	0	0	1	0	0	0	0	0	0	0	0	1	0	0	0	1	0	0	0	2	2	3	4	2	4	4	3	2
815	2	1	4	1	2	1	2	1	1	1	1	1	2	2	1	2	2	2	2	1	0	1	0	1	0	1	1	1	0	0	1	1	1	0	1	0	1	0	0	0	2	1	4	5	1	2	2	3	2
816	2	1	2	1	3	1	5	3	1	1	4	2	1	5	4	2	2	4	5	1	0	0	0	1	0	0	2	3	0	1	0	1	1	0	1	0	2	0	1	0	2	4	5	3	2	3	4	4	4
817	2	1	4	5	4	1	5	4	4	1	5	2	3	5	2	1	4	5	5	2	1	0	0	1	0	0	2	3	0	1	0	0	0	0	0	0	2	1	1	0	3	4	2	2	4	2	3	3	2
818	2	1	3	4	1	1	1	2	1	3	1	2	1	2	5	5	5	2	1	1	1	3	1	1	2	1	3	3	3	3	3	3	2	2	3	2	1	2	2	2	5	5	3	3	5	5	2	1	5
819	1	1	2	1	1	1	2	2	3	1	1	1	1	4	1	1	1	1	1	0	0	0	0	0	0	0	0	0	0	0	0	0	0	0	0	0	0	0	0	0	1	1	1	1	1	1	1	1	1
820	1	1	3	3	3	1	3	1	1	2	1	1	1	3	3	3	3	2	4	0	0	0	0	0	0	0	0	0	0	0	0	0	0	0	0	0	0	0	0	0	1	1	3	5	1	1	5	4	1
821	2	1	3	3	2	1	3	4	2	3	1	3	2	4	2	2	3	4	3	1	1	2	0	0	0	0	2	2	1	1	1	1	0	1	0	0	1	1	1	0	2	3	4	4	3	5	3	5	3
822	2	1	2	1	1	1	2	1	1	1	1	1	1	1	1	1	1	1	1	2	0	0	0	1	0	0	0	1	0	0	0	0	1	0	0	0	1	0	0	0	1	1	4	4	1	1	4	3	2
823	1	1	1	3	3	1	4	3	1	1	1	3	1	1	1	1	2	2	3	0	0	0	0	2	1	0	0	1	0	0	0	0	0	0	0	0	0	0	0	0	1	1	1	5	2	1	4	5	1
824	2	1	5	5	4	1	5	4	4	5	5	5	4	5	5	5	4	5	5	3	1	2	1	3	0	1	3	2	1	2	2	2	0	2	1	0	3	2	2	2	4	4	2	2	4	5	1	3	4
825	1	1	2	1	1	1	1	2	1	1	2	1	1	1	1	1	3	2	1	1	1	1	0	2	1	0	0	1	2	0	1	1	1	0	0	0	1	1	0	0	1	2	3	3	2	1	5	4	1
826	1	1	2	5	5	5	5	5	5	5	5	5	5	5	5	5	5	5	5	1	2	1	1	1	1	3	2	1	1	1	1	1	1	1	1	1	1	1	1	1	2	2	2	2	2	5	5	5	5
827	2	1	3	3	2	1	4	3	1	4	3	2	2	2	1	1	4	4	5	1	0	1	1	1	0	0	2	3	2	2	1	2	1	2	0	0	2	0	0	0	2	2	4	4	2	5	4	5	4
828	1	1	2	2	1	1	5	1	1	1	1	1	1	1	1	1	5	1	1	0	0	0	0	0	0	0	0	3	0	0	0	0	0	0	0	0	0	0	0	0	4	1	5	5	3	1	1	4	1
829	2	1	3	4	3	2	4	5	2	1	3	3	2	5	3	3	5	5	5	1	1	0	1	2	1	1	3	3	2	2	1	1	1	1	0	0	1	1	0	0	2	4	3	3	4	5	4	4	3
830	2	1	5	5	2	1	1	5	5	3	5	5	5	5	5	5	5	5	5	1	1	1	0	1	1	0	3	3	3	0	0	0	0	0	0	0	3	0	0	1	5	5	3	3	4	4	5	2	5
831	1	1	2	3	1	1	2	1	2	1	1	1	1	3	2	2	2	2	2	0	0	1	1	1	1	1	2	1	1	1	1	1	1	1	1	1	1	1	1	0	2	2	4	3	3	2	4	4	2
832	2	1	5	4	1	1	4	4	1	1	3	2	2	1	1	1	2	4	4	2	2	1	1	1	0	0	3	0	1	1	0	1	0	0	0	1	1	1	0	0	3	4	2	2	3	4	1	2	4
833	2	1	3	4	1	3	5	4	4	3	5	2	2	2	3	2	5	4	3	1	0	1	0	1	0	0	0	1	0	0	0	0	0	0	0	0	0	0	0	0	4	4	3	3	4	3	4	3	2
834	2	1	5	5	3	2	3	3	2	1	2	1	3	4	3	3	4	3	3	1	1	1	1	2	1	1	2	1	0	0	2	1	0	1	1	1	3	0	0	0	3	5	5	5	2	4	5	2	5
835	2	1	2	3	2	2	3	2	2	2	3	1	1	3	2	2	3	1	1	0	0	0	0	0	0	0	0	1	0	0	0	0	0	0	0	0	0	0	0	0	3	1	1	4	1	1	4	5	1
836	2	1	4	3	1	1	2	1	1	1	1	1	2	4	1	1	2	1	2	0	0	1	0	1	0	0	0	1	1	0	1	0	0	0	0	0	0	0	0	0	4	3	2	5	3	5	3	2	1
837	2	1	3	3	2	4	5	2	5	2	4	2	2	5	1	1	4	4	3	0	0	2	1	2	1	0	0	1	0	0	1	1	1	1	0	0	2	2	1	0	2	2	5	5	2	1	4	5	1
838	2	1	1	2	1	1	2	1	2	1	1	1	1	1	3	3	3	1	1	1	0	0	0	1	0	0	0	0	0	0	1	1	0	0	1	0	0	0	0	0	1	1	4	4	4	1	4	4	1
839	2	1	3	3	2	2	5	5	3	1	2	2	2	1	2	2	2	4	5	1	0	0	0	3	0	0	0	1	0	0	0	0	0	0	0	0	1	0	0	0	4	1	3	4	3	1	5	4	1
840	2	1	3	5	1	1	3	5	5	1	3	2	2	1	5	5	5	2	4	1	0	0	0	1	0	0	0	1	0	0	0	0	0	0	0	0	1	0	1	0	2	2	4	4	2	1	5	4	1
841	1	1	2	2	1	1	2	2	1	3	5	5	2	2	1	2	5	2	2	2	2	2	2	2	2	2	2	3	1	3	3	3	3	1	1	2	3	1	0	2	4	5	2	4	4	2	5	5	5
842	2	1	3	2	4	1	2	3	2	5	2	3	2	3	5	5	2	2	2	1	1	1	1	1	1	1	1	1	1	1	1	1	1	1	1	1	1	0	1	0	2	3	3	4	3	2	5	4	1
843	2	1	4	4	3	1	3	4	4	1	4	1	4	4	1	1	4	4	4	0	0	0	0	2	0	0	0	1	1	0	0	0	0	0	0	0	0	0	0	0	1	1	1	4	1	4	4	4	1
844	2	1	2	2	2	1	2	3	4	4	2	4	3	4	3	3	4	2	3	1	1	0	0	1	1	0	1	2	1	1	1	1	1	1	0	0	1	1	1	0	4	2	3	4	4	2	4	2	4
845	2	1	2	5	2	2	5	5	5	5	5	5	5	5	5	3	5	5	4	2	2	2	1	3	1	1	3	3	0	3	3	3	3	2	1	0	3	1	1	0	3	4	4	4	3	2	4	2	2
846	1	1	2	2	1	1	1	1	1	2	1	1	1	3	3	2	3	1	1	0	0	0	0	1	0	0	0	0	1	0	0	0	0	0	1	0	1	0	0	0	3	2	3	4	1	1	5	4	1
847	1	1	1	2	1	1	2	3	1	1	1	1	1	1	1	1	2	1	1	0	0	1	1	0	1	1	0	2	1	0	0	0	1	0	1	0	0	0	1	1	2	3	3	3	2	3	1	3	4
848	2	1	3	2	5	1	5	5	5	3	5	2	2	4	5	5	5	3	4	1	2	2	1	3	3	1	3	3	3	3	3	3	3	3	1	1	3	2	3	1	3	5	1	4	4	1	5	1	3
849	2	1	2	2	1	1	2	2	2	3	1	1	1	3	1	3	3	1	2	1	1	0	0	1	0	0	0	2	1	0	0	1	1	0	0	0	0	0	0	0	4	3	3	3	4	3	4	5	3
850	2	1	3	5	3	2	5	4	4	1	1	1	1	1	1	1	5	5	5	1	0	0	0	0	0	1	0	1	0	0	0	0	0	0	0	0	0	0	0	0	4	1	3	3	4	2	4	2	4
851	2	1	4	4	3	1	4	4	3	1	4	4	4	4	1	4	1	4	4	1	0	1	0	2	0	0	1	0	1	1	1	2	1	1	0	0	0	0	0	0	3	3	3	4	3	2	4	3	3
852	2	1	4	4	2	1	3	3	3	1	3	1	2	4	4	5	4	3	4	1	0	1	0	1	0	0	0	2	0	1	1	1	0	1	0	0	1	0	1	1	1	2	3	2	2	3	4	1	5
853	2	1	2	3	1	3	2	3	3	3	4	3	2	4	1	1	3	3	2	1	0	0	0	1	1	0	0	1	0	0	0	0	0	0	0	0	0	0	0	0	1	2	5	5	1	2	3	4	1
854	2	1	2	2	1	1	2	1	1	1	1	1	1	2	1	1	2	1	1	0	0	0	0	0	0	0	0	0	0	0	0	0	0	0	0	0	0	0	0	0	1	1	1	1	1	1	1	1	1
855	2	1	1	2	1	1	2	1	3	3	3	2	3	3	3	3	2	3	3	0	0	0	0	1	1	1	1	1	1	1	1	1	1	1	1	0	0	1	1	0	3	4	5	5	3	2	5	4	1
856	1	1	4	3	3	1	5	5	2	1	5	3	3	4	1	1	1	1	4	0	0	0	1	2	1	0	1	1	1	2	2	1	3	0	1	0	2	0	0	0	1	3	2	4	3	2	2	4	2
857	2	1	5	4	3	3	3	4	3	3	4	2	2	3	2	3	4	3	2	1	1	1	1	1	1	1	1	1	1	1	1	2	1	1	1	1	1	1	1	0	4	4	3	3	4	2	5	2	2
858	2	1	4	4	3	3	4	5	3	3	5	3	3	3	3	3	3	3	4	2	1	1	0	3	1	0	1	3	0	0	0	0	0	0	0	0	0	0	0	0	3	3	3	3	3	3	4	3	2
859	2	1	2	2	2	1	2	2	2	2	1	1	1	2	3	2	3	1	3	1	1	0	0	0	0	0	0	0	0	0	0	0	0	0	0	0	0	0	0	0	2	1	5	5	3	3	2	4	3
860	1	1	2	2	2	1	2	3	3	2	4	2	1	2	2	2	2	3	2	0	0	0	0	1	0	0	1	1	0	1	0	0	0	0	0	0	0	0	0	0	2	2	2	4	3	2	4	5	1
861	2	1	2	4	3	3	5	3	3	2	3	2	3	2	2	2	3	3	4	1	1	1	0	1	1	0	1	1	1	1	1	1	1	1	1	0	1	1	1	0	3	3	3	3	3	3	3	3	3
862	2	1	2	1	1	1	3	2	2	1	1	1	1	1	1	3	1	2	2	0	0	0	0	0	0	0	0	0	0	0	0	0	2	0	0	0	0	0	0	0	1	1	5	5	1	1	5	5	1
863	1	1	3	3	2	1	3	2	4	1	1	1	2	2	3	2	2	3	3	1	1	0	1	1	0	0	1	2	0	2	1	0	1	0	1	0	1	1	0	0	1	2	4	5	2	2	3	4	2
864	1	1	2	2	1	2	1	3	2	3	5	2	1	2	3	3	2	2	1	1	0	0	0	0	1	0	0	2	0	0	0	0	0	0	1	0	1	0	1	0	2	1	1	1	1	1	1	5	1
865	2	1	3	5	4	1	3	5	5	1	5	1	5	4	2	2	2	5	1	3	0	3	0	3	0	0	0	3	3	3	3	0	0	0	0	0	3	0	3	0	5	5	5	1	1	5	5	5	5
866	1	1	2	2	1	1	3	2	3	4	1	4	2	5	1	1	2	2	2	0	0	0	0	0	0	0	1	0	0	0	0	0	1	0	0	0	0	0	0	0	2	2	5	5	1	1	5	5	1
867	1	1	3	3	3	3	4	3	3	2	3	2	2	2	3	3	3	3	3	2	1	1	1	2	1	1	1	1	0	1	1	1	0	1	1	0	0	0	1	0	3	3	1	3	3	3	3	4	1
868	2	1	4	4	3	3	4	4	4	2	3	2	2	3	2	2	3	3	3	1	1	1	1	1	1	0	1	1	1	1	1	1	1	1	1	0	1	1	1	0	2	2	4	4	2	2	2	4	2
869	1	1	5	5	2	1	1	3	2	3	2	3	4	5	5	5	5	3	4	1	1	1	1	3	0	0	0	0	0	0	0	0	1	0	0	0	0	1	0	0	2	3	1	5	3	1	5	1	3
870	2	1	3	3	4	1	2	3	2	1	1	1	1	2	1	1	5	3	3	1	1	1	1	2	0	0	1	1	0	0	1	0	0	1	0	0	1	0	0	1	3	4	3	3	4	4	3	2	4
871	2	1	3	4	2	2	2	2	2	2	2	2	2	2	3	2	2	2	2	1	1	1	0	1	0	0	1	1	1	1	1	0	0	0	0	0	1	1	0	0	1	1	2	2	1	1	5	3	3
872	2	1	2	3	1	1	3	4	1	1	2	1	2	3	1	1	2	3	3	1	1	0	0	1	0	0	1	0	0	0	0	0	0	0	0	0	0	0	0	0	3	2	3	3	3	3	3	3	3
873	2	1	3	3	1	1	2	3	2	2	2	2	2	4	3	3	3	3	2	1	1	1	1	1	0	0	0	1	0	1	1	1	1	1	1	0	1	0	0	0	2	2	4	4	2	2	4	4	2
874	2	1	2	3	1	1	3	3	3	1	2	1	1	2	3	3	4	1	3	1	0	0	0	0	0	0	1	1	0	0	0	0	1	0	0	0	1	0	0	0	4	4	4	3	4	4	2	3	3
875	2	1	3	3	3	2	4	3	2	2	3	3	2	2	1	1	2	2	2	1	1	0	0	1	1	0	0	1	0	0	1	0	2	0	0	0	1	0	0	0	4	3	3	3	4	3	4	3	3
876	2	1	3	2	1	2	2	2	3	1	2	1	2	3	5	5	5	3	2	1	1	2	2	1	1	0	1	1	1	1	1	0	0	1	1	0	1	1	1	0	1	3	3	4	3	3	4	3	3
877	1	1	3	1	1	1	1	1	1	2	1	1	1	4	3	3	4	1	1	0	0	3	0	0	0	0	3	0	0	0	0	0	0	0	0	0	0	0	0	0	1	1	5	5	1	1	1	5	5
878	2	1	2	2	1	1	5	5	5	5	5	3	4	5	1	1	1	4	4	0	0	0	0	3	0	0	0	0	3	0	0	0	0	0	0	0	0	0	0	0	4	1	1	1	1	1	5	1	1
879	2	1	1	1	1	1	4	4	1	1	1	1	1	1	5	1	2	2	4	2	0	1	0	1	1	0	0	0	0	0	0	0	0	0	0	0	0	0	0	0	5	4	4	3	2	2	4	3	2
880	2	1	2	3	1	1	2	2	4	1	1	1	1	2	3	3	3	1	2	0	0	0	0	0	0	0	1	1	0	0	0	0	2	0	0	0	1	0	0	0	4	4	4	3	4	3	3	4	4
881	2	1	2	3	1	2	4	1	2	3	2	1	1	5	2	2	3	2	3	1	1	2	1	2	1	2	2	2	0	1	2	2	1	2	3	0	2	2	3	1	4	5	4	2	4	5	3	4	5
882	2	1	3	3	1	1	2	2	2	1	2	1	2	5	1	1	1	2	3	1	0	0	1	1	1	0	2	3	2	1	0	1	1	0	0	0	3	0	0	0	3	1	3	4	3	2	5	4	2
883	1	1	1	1	1	1	1	1	1	1	1	1	1	1	1	1	1	1	1	0	0	0	0	0	0	0	0	0	0	0	0	0	0	0	0	0	0	0	0	0	1	1	1	1	1	1	1	1	1
884	2	1	5	5	5	1	3	3	1	3	1	2	5	5	5	5	5	1	2	1	1	1	0	1	0	0	1	1	1	1	1	1	0	1	3	0	1	1	1	0	3	3	2	2	2	4	2	4	2
885	1	1	4	4	4	3	4	1	1	1	1	4	1	2	2	3	3	1	1	0	0	0	0	0	0	0	0	2	0	0	0	0	0	0	0	0	0	0	0	0	1	1	5	5	1	1	5	5	1
886	2	1	1	2	1	1	2	1	1	1	1	1	1	3	1	4	3	3	3	1	0	0	0	1	0	0	0	1	0	0	0	0	0	0	0	0	0	0	0	0	4	2	4	4	4	3	3	4	3
887	2	1	1	3	2	2	5	5	2	1	1	1	1	2	1	1	1	2	4	1	1	1	1	1	0	0	1	1	0	0	1	0	1	0	1	0	1	1	1	0	1	1	4	4	1	1	5	4	2
888	2	1	1	1	1	1	1	1	1	1	1	1	1	1	5	5	5	1	1	0	0	3	0	3	3	0	0	3	3	0	0	3	0	0	3	0	0	0	0	3	1	1	1	1	1	1	1	1	5
889	2	1	5	5	2	2	5	4	5	2	2	3	4	5	2	2	5	5	5	2	1	1	0	3	1	0	1	1	1	1	1	1	0	0	1	0	3	0	0	1	2	2	3	3	3	2	4	3	3
890	2	1	3	4	1	1	2	4	2	1	1	2	2	4	1	1	2	2	1	1	1	1	0	1	0	0	1	0	0	1	1	1	1	1	1	0	1	0	0	0	1	1	5	5	1	2	4	4	2
891	2	1	3	3	4	1	4	4	2	3	4	3	3	4	2	2	2	4	4	2	1	1	0	2	0	0	1	2	1	1	1	1	1	0	1	0	1	1	1	0	2	3	4	4	4	4	2	2	3
892	2	1	1	1	1	1	2	1	1	3	4	2	2	4	1	1	3	1	1	0	0	0	0	0	0	0	0	1	0	0	0	0	0	0	0	0	1	0	0	0	2	1	4	4	2	2	4	4	2
893	1	1	2	2	1	1	2	2	2	3	3	2	2	4	5	5	3	2	1	0	0	0	0	1	0	0	0	0	0	0	0	0	0	0	0	0	0	0	0	0	1	1	4	3	1	1	5	4	1
894	2	1	3	3	2	1	3	2	1	1	1	1	1	5	2	2	2	2	1	0	0	0	0	0	0	0	0	1	0	0	0	0	0	0	0	0	0	0	0	0	2	1	5	4	2	1	5	3	2
895	1	1	2	1	1	2	1	2	2	1	1	1	1	3	1	1	1	2	2	0	0	0	0	0	0	0	0	0	0	0	0	0	1	0	0	0	0	0	0	0	1	1	5	5	5	1	5	5	1
896	1	1	2	1	1	1	3	1	3	5	1	1	1	5	1	1	2	2	2	0	0	0	0	1	0	0	0	0	0	0	0	0	2	0	0	0	0	0	0	0	1	1	5	5	1	1	1	2	1
897	1	1	3	3	3	3	3	3	3	3	3	3	3	3	3	3	3	3	3	1	1	1	1	1	1	1	1	1	1	1	1	1	1	1	1	1	1	1	1	1	2	2	2	2	2	2	2	2	2
898	2	1	3	3	1	1	2	1	4	1	1	1	1	3	2	2	2	1	1	0	0	0	0	0	0	0	0	3	3	0	1	1	1	0	0	0	2	0	0	3	1	3	4	4	1	4	2	3	2
899	2	1	4	3	2	1	3	3	5	3	3	3	3	4	3	4	3	4	4	3	0	0	0	1	1	0	0	2	0	1	0	1	2	1	0	2	2	3	1	0	3	3	4	3	4	1	5	3	1
900	2	1	4	4	1	1	2	2	1	1	1	1	1	2	3	3	3	2	3	0	0	0	0	1	0	0	1	0	0	0	0	0	1	0	0	0	0	0	0	0	2	1	5	3	3	1	5	2	3
901	2	1	3	3	1	1	1	4	3	1	3	2	1	2	1	1	3	3	4	0	0	1	0	2	0	0	1	0	1	1	1	1	1	0	0	0	0	0	0	0	3	3	3	4	2	2	4	4	4
902	1	1	4	5	3	2	4	3	4	1	2	3	2	3	4	3	3	4	3	1	2	3	2	3	2	1	1	2	1	2	2	2	1	2	1	0	1	0	1	0	3	4	3	3	3	4	4	3	3
903	1	1	2	3	2	1	2	3	3	3	3	3	3	3	3	3	3	3	3	1	1	1	0	1	1	1	1	1	1	1	1	1	1	1	1	1	1	1	1	1	3	3	3	3	3	3	3	3	3
904	1	1	3	2	1	3	5	5	5	5	5	5	5	5	5	5	5	5	5	3	3	3	3	3	3	3	3	3	3	3	3	3	1	3	3	3	3	3	3	3	3	5	2	5	3	5	3	4	5
905	2	1	2	2	1	1	1	1	1	3	4	5	2	4	1	4	2	2	3	0	0	1	1	1	1	1	1	1	0	1	1	1	0	1	1	0	1	1	1	0	2	3	3	3	2	3	4	3	3
906	1	1	2	2	3	1	4	3	1	1	2	1	1	4	2	1	2	1	1	0	0	1	0	0	0	0	1	1	0	0	0	0	0	0	0	0	0	0	0	0	1	1	3	4	1	3	4	4	1
907	2	1	4	4	1	2	5	4	1	3	5	2	2	3	1	3	1	1	1	0	0	0	0	0	0	0	0	0	0	0	0	0	0	0	0	0	0	0	0	0	1	2	5	3	2	2	5	4	2
908	2	1	3	3	3	3	4	4	4	3	2	2	3	3	4	4	4	2	2	1	0	0	0	1	0	0	0	1	1	0	0	0	0	0	0	0	0	0	0	0	2	2	2	4	2	2	4	4	4
909	2	1	3	4	5	1	5	5	5	4	4	5	5	5	5	5	5	4	5	1	0	1	0	1	3	3	3	3	2	2	1	1	1	1	1	0	2	3	3	0	3	2	1	2	2	1	5	2	3
910	1	1	5	5	3	1	1	1	1	3	1	1	1	1	1	1	1	1	1	0	0	0	0	0	0	0	0	0	0	0	0	0	0	0	0	0	0	0	0	0	3	3	3	3	3	3	3	3	3
911	1	1	3	3	1	1	1	1	2	2	5	2	2	2	2	2	4	3	2	2	1	1	1	1	0	1	1	1	1	1	2	2	2	1	2	0	1	1	1	1	2	2	1	2	2	2	1	2	5
912	2	1	4	4	3	4	4	3	4	2	2	1	1	4	3	3	3	3	4	1	0	1	1	1	1	2	1	2	1	2	1	2	1	1	2	1	1	1	2	1	4	3	4	4	4	4	2	4	2
913	2	1	2	2	1	1	2	2	2	1	1	2	2	1	1	1	2	1	2	1	0	0	0	1	0	0	0	1	1	1	0	0	0	0	0	0	0	0	0	0	3	3	3	1	3	3	5	5	3
914	2	1	2	3	1	2	2	1	4	1	5	1	2	1	1	2	3	4	3	0	0	0	0	0	0	1	1	2	0	0	1	0	3	1	0	0	3	0	0	0	3	3	4	5	4	2	5	5	2
915	1	1	4	3	3	1	2	2	2	1	1	1	1	1	1	1	1	1	1	1	1	1	1	0	1	1	1	1	1	1	1	2	0	1	1	1	1	1	1	1	2	2	2	2	2	2	2	2	2
916	2	1	4	2	1	2	2	1	2	2	4	2	2	5	1	1	1	1	1	1	0	1	1	0	0	1	1	1	0	0	0	0	0	0	0	0	0	0	0	0	1	1	4	4	1	1	1	3	4
917	1	1	3	3	1	2	3	1	1	1	4	1	2	1	1	3	3	4	4	3	1	1	1	3	0	0	1	1	2	0	0	0	0	0	1	0	0	0	0	0	3	2	3	4	2	3	4	4	2
918	2	1	1	1	1	1	3	1	1	1	1	1	1	3	1	1	1	1	1	0	0	0	0	0	0	0	0	0	0	0	0	0	0	0	0	0	0	0	0	0	1	1	1	1	1	1	1	1	1
919	2	1	4	3	2	1	2	2	3	4	2	1	2	5	3	4	4	2	2	1	0	0	0	0	0	0	0	2	0	0	0	0	0	0	0	0	0	0	0	0	1	1	4	4	3	1	5	2	2
920	2	1	2	1	1	2	2	1	1	2	1	1	1	2	1	1	1	1	2	0	0	1	0	1	0	0	1	1	0	0	1	1	0	1	0	0	1	1	1	0	3	2	4	5	3	2	5	5	3
921	2	1	4	3	2	2	3	3	1	3	3	3	3	3	3	3	3	3	3	2	0	1	0	1	2	0	1	3	1	2	1	2	2	2	1	2	2	2	1	1	3	3	3	3	4	1	5	3	1
922	2	1	1	2	1	1	3	4	1	1	4	1	1	4	1	1	1	2	1	0	0	0	0	0	0	0	0	0	0	0	0	0	0	0	0	0	0	0	0	0	2	1	4	4	2	2	5	5	1
923	2	1	2	4	1	2	5	5	3	3	2	3	3	3	4	4	4	2	2	1	1	1	0	2	0	0	1	2	1	0	1	0	1	0	1	0	1	0	0	0	4	2	2	2	4	2	4	3	3
924	1	1	5	3	3	1	2	3	3	1	3	4	3	5	5	5	3	3	3	1	0	0	0	1	0	0	1	2	0	2	2	1	1	0	0	0	2	1	0	0	3	4	4	4	2	3	3	2	3
925	1	1	5	5	1	1	2	3	1	1	2	2	1	3	4	4	4	1	3	1	0	1	0	1	1	1	1	2	1	1	1	2	2	2	1	0	1	1	1	0	3	2	2	3	3	2	2	1	3
926	1	1	2	2	2	2	2	2	2	2	2	2	2	2	2	2	2	2	2	1	1	1	1	1	1	1	1	1	1	1	1	1	1	1	1	1	1	1	1	1	2	2	2	2	2	2	2	2	2
927	2	1	2	3	2	3	3	2	1	1	1	1	1	1	1	1	2	1	1	0	0	0	0	0	0	0	0	0	0	0	0	0	0	0	0	0	0	0	0	0	1	1	5	5	1	1	4	5	1
928	2	1	3	2	1	2	1	3	3	4	1	2	2	5	1	2	4	1	1	0	0	0	0	1	0	1	0	0	0	0	1	0	0	0	0	0	0	0	0	0	2	1	4	4	2	2	4	4	1
929	2	1	2	3	2	3	3	3	3	2	3	1	1	5	3	3	3	3	3	1	1	1	0	0	0	0	0	1	0	0	0	0	2	0	0	0	0	0	0	0	2	2	4	4	3	2	4	3	3
930	2	1	3	4	2	1	1	2	2	1	2	1	2	4	2	1	2	3	3	0	0	0	0	1	0	0	0	0	0	0	0	0	0	0	0	0	0	0	0	0	3	2	3	2	3	3	5	3	1
931	1	1	4	2	2	1	2	3	2	2	2	2	1	2	2	3	2	2	2	1	1	1	1	0	1	1	1	1	0	0	1	0	0	0	1	1	1	1	1	1	2	3	2	3	3	3	2	2	2
932	1	1	3	2	2	2	4	2	3	2	2	1	1	2	5	5	5	3	2	1	0	0	0	3	1	3	1	3	0	0	3	0	0	0	0	0	0	0	0	0	3	3	4	3	3	4	2	2	4
933	2	1	1	1	2	3	2	3	3	2	4	1	1	1	1	1	1	5	5	1	0	0	0	1	1	0	1	0	0	0	1	0	0	0	0	0	1	0	0	0	1	2	5	5	1	1	1	5	1
934	2	1	1	2	1	3	2	2	1	2	2	1	2	1	1	1	3	2	2	1	0	0	0	0	0	0	1	1	0	0	0	0	1	0	0	0	1	0	0	0	3	4	5	5	4	4	4	4	2
935	2	1	2	1	1	1	1	1	1	1	1	1	1	4	1	1	1	1	2	0	0	0	0	1	0	0	0	0	0	0	0	0	1	0	0	0	0	0	0	0	1	1	4	4	1	2	1	4	2
936	2	1	1	5	1	5	2	1	5	1	5	5	5	5	1	1	5	5	1	0	0	0	0	0	0	0	0	0	0	0	0	0	0	0	0	0	3	0	0	0	1	1	5	5	1	1	5	5	1
937	2	1	2	5	2	1	5	5	2	1	1	1	2	1	5	5	5	5	5	0	0	0	0	0	0	0	0	0	0	0	0	0	0	0	0	0	0	0	0	0	1	1	3	4	1	1	5	4	1
938	2	1	3	3	2	1	3	3	2	1	1	2	2	2	1	1	2	3	3	0	1	0	0	1	0	0	1	1	1	1	0	0	2	0	0	0	1	1	0	0	2	2	2	4	2	2	4	3	2
939	2	1	3	3	3	1	4	4	4	3	2	2	2	4	1	3	4	3	4	0	0	0	0	2	0	0	2	3	0	1	1	1	1	1	0	0	0	1	1	1	2	2	3	3	3	3	4	3	3
940	1	1	3	3	1	3	4	1	1	1	1	1	1	1	1	1	3	1	1	0	0	0	0	2	0	0	0	0	0	0	0	0	0	0	0	0	0	0	0	0	1	1	1	1	1	1	1	4	1
941	2	1	2	3	2	2	3	3	3	2	3	3	3	2	2	2	2	2	2	1	1	1	0	1	1	1	1	1	1	1	1	1	1	1	1	0	1	1	1	0	2	2	3	3	2	3	3	3	3
942	2	1	2	2	1	2	2	2	1	2	2	1	1	2	1	1	3	2	2	1	1	1	0	0	0	0	1	2	1	1	1	1	0	0	0	0	0	1	1	0	2	4	2	2	4	2	4	2	2
943	2	1	1	1	1	1	4	4	4	1	1	1	1	1	1	1	2	1	1	0	0	0	0	0	0	1	0	1	0	0	0	0	0	0	0	0	0	0	0	0	1	1	3	3	2	1	4	4	1
944	2	1	2	2	2	3	4	4	3	2	5	1	2	4	3	3	3	4	4	1	0	0	0	1	0	0	0	1	0	0	0	0	0	0	0	0	1	0	0	0	1	1	3	3	3	1	4	4	2
945	2	1	2	2	2	1	4	2	2	1	1	1	1	2	2	2	2	2	4	1	0	0	0	1	0	1	0	1	0	1	1	0	1	1	0	1	1	0	0	0	3	3	3	3	3	3	3	3	3
946	2	2	3	4	4	1	2	4	1	1	1	2	4	5	4	3	3	4	3	2	2	2	1	2	2	1	1	2	1	1	1	1	1	2	0	0	1	1	2	1	4	4	3	2	4	2	4	2	3
947	2	1	2	1	1	1	1	1	1	3	1	2	3	5	3	3	3	3	2	0	1	0	1	0	1	0	1	2	1	1	1	1	0	1	0	0	1	1	1	0	3	2	3	4	4	4	2	3	2
948	2	1	5	4	3	1	2	3	2	4	4	3	4	5	5	5	5	3	2	1	1	1	0	0	0	0	1	2	0	0	1	1	1	1	0	0	1	1	2	0	2	4	3	4	4	2	5	1	3
949	2	1	2	2	2	1	2	2	2	1	1	1	1	2	1	1	2	2	2	1	0	0	1	0	0	0	0	1	0	0	0	0	0	0	0	0	0	0	0	0	2	2	4	4	2	2	3	3	3
950	2	1	2	1	1	1	1	1	1	2	1	1	1	2	1	1	1	1	1	0	0	0	0	0	0	0	0	0	0	0	0	0	0	0	0	0	0	0	0	0	1	1	5	5	1	1	5	5	2
951	2	1	5	5	2	2	3	4	2	2	2	1	1	4	3	2	3	3	4	0	0	1	0	1	1	0	1	1	0	1	0	0	1	0	0	0	0	1	1	0	3	3	2	4	4	3	5	3	2
952	2	1	3	3	3	2	3	3	3	1	3	1	2	3	3	3	3	2	2	1	1	1	0	1	0	0	1	2	1	1	2	2	2	1	1	2	1	0	1	1	4	4	3	4	4	4	3	4	3
953	2	1	2	1	1	1	2	2	1	2	2	2	2	2	2	2	1	1	2	1	0	1	0	1	0	0	0	1	1	0	1	0	0	0	0	0	1	1	0	0	3	2	3	4	3	4	4	3	3
954	2	1	3	2	3	1	3	3	3	1	2	1	1	2	2	2	3	3	3	0	0	0	0	1	0	0	0	1	0	0	0	0	0	0	0	0	0	0	0	0	3	2	4	3	3	1	4	4	1
955	1	1	5	5	5	5	5	5	5	5	5	5	5	5	5	5	5	5	5	3	3	0	1	3	3	3	3	3	3	3	3	3	3	3	1	1	3	3	3	1	5	5	3	5	5	5	3	1	5
956	2	1	2	3	1	1	4	3	1	1	2	1	3	5	2	1	4	5	5	0	0	0	0	0	0	0	1	1	1	0	1	0	1	0	0	0	0	0	0	0	3	1	3	4	3	2	4	3	2
957	2	1	2	3	3	1	2	3	1	1	1	1	1	4	1	1	2	2	2	1	0	2	2	2	1	0	1	1	2	2	2	2	1	0	1	0	1	1	0	0	2	2	2	3	1	2	5	3	2
958	2	1	5	5	2	1	3	4	1	3	3	3	3	4	3	4	4	4	3	2	1	1	1	1	0	0	2	2	1	2	2	2	1	1	1	0	1	1	1	0	1	1	3	3	3	4	2	1	4
959	1	1	5	5	5	2	3	2	3	1	1	1	2	5	5	5	5	4	3	2	1	1	1	2	1	1	1	2	1	0	0	0	1	0	0	0	0	1	0	0	1	2	3	3	3	3	3	2	3
960	2	1	3	3	4	2	4	5	3	2	3	3	2	2	3	4	4	4	4	2	1	0	0	2	0	1	0	2	1	2	1	0	1	1	0	0	1	1	1	0	3	2	4	4	4	1	5	4	1
961	2	1	2	1	2	1	1	5	1	1	1	1	1	1	1	2	2	3	5	0	0	0	0	0	0	0	0	0	0	0	0	0	1	0	0	0	0	0	0	0	1	1	3	5	1	3	4	5	1
962	2	1	3	4	1	1	3	3	3	1	3	2	1	2	4	4	3	4	4	1	1	0	0	2	1	1	2	3	3	3	2	2	2	2	2	1	0	1	2	0	4	4	1	3	4	3	4	3	3
963	2	1	3	3	2	1	2	1	2	2	2	1	1	4	1	1	1	2	1	1	0	2	0	1	0	0	0	1	1	0	1	0	1	0	2	0	2	0	0	0	3	3	2	5	3	5	1	3	3
964	2	1	3	3	1	1	2	2	2	2	2	2	2	2	2	2	2	2	2	1	1	1	1	1	1	1	1	1	1	1	1	1	1	1	1	1	1	1	1	1	2	2	2	2	2	2	2	2	2
965	2	1	2	2	1	1	2	2	1	3	1	1	1	2	4	3	2	2	1	0	0	1	0	1	0	0	1	1	0	0	1	0	1	0	0	0	1	0	0	0	1	1	5	4	3	5	2	4	4
966	2	1	4	4	4	1	1	2	3	3	5	5	5	5	5	4	4	2	1	1	0	2	1	2	1	0	2	2	0	1	2	2	1	1	1	0	2	2	0	0	4	4	2	3	2	5	3	2	4
967	2	1	2	2	2	2	3	3	2	2	4	2	2	3	3	3	3	2	3	1	0	1	0	1	0	0	1	1	1	1	1	1	1	1	1	0	1	0	1	0	4	4	4	4	4	4	4	3	4
968	2	1	2	3	1	1	3	3	4	4	4	3	4	4	3	3	3	3	4	1	1	0	0	1	0	0	0	1	0	1	1	0	1	0	1	0	1	0	0	0	1	2	2	3	2	1	5	5	3
969	2	1	3	2	2	1	4	3	4	1	1	1	2	4	1	3	4	4	3	1	1	0	0	0	0	1	0	1	1	1	0	1	1	0	0	0	1	0	0	0	3	2	3	4	3	4	4	3	3
970	1	1	2	3	1	1	1	5	1	1	1	1	2	1	1	1	1	1	1	1	1	3	2	2	1	1	3	3	1	1	1	3	1	2	3	2	1	2	0	3	3	3	3	3	3	3	3	3	3
971	2	1	3	4	1	2	3	4	1	4	5	3	4	5	1	1	5	3	4	0	1	1	1	2	1	0	3	3	0	0	1	1	0	0	1	1	1	1	0	0	4	4	2	3	4	3	5	2	4
972	2	1	3	4	1	1	4	3	3	3	1	3	1	3	5	5	5	3	4	1	0	0	0	2	2	1	3	3	3	3	3	2	3	3	2	1	0	3	3	1	4	4	2	2	4	1	5	4	3
973	2	1	3	3	2	1	2	2	2	2	2	1	1	5	2	2	5	3	3	0	0	0	0	0	0	0	1	0	0	0	0	0	0	0	0	0	0	0	0	0	2	2	4	4	2	2	5	4	2
974	2	1	4	1	1	1	5	3	4	1	5	1	4	4	1	1	3	4	4	0	0	0	0	1	1	0	1	2	0	2	2	1	1	1	0	0	2	0	1	0	2	4	4	5	2	5	1	2	4
975	2	1	2	2	1	1	2	2	3	1	1	1	1	2	2	2	2	1	2	1	0	0	0	1	1	0	1	0	0	0	1	1	2	1	1	0	0	0	0	0	3	1	3	5	2	1	5	5	1
976	2	1	3	3	2	2	2	4	3	1	4	1	1	1	1	1	5	1	1	2	1	2	1	1	0	0	3	3	3	1	3	0	1	0	1	0	1	0	0	0	3	2	1	2	3	5	1	4	5
977	1	1	3	3	2	1	2	2	2	1	1	2	1	2	2	2	3	2	2	1	0	0	0	0	0	0	0	0	0	0	0	0	1	0	0	0	1	0	0	0	2	2	4	4	2	3	3	3	2
978	2	1	3	3	1	1	2	2	3	2	2	3	2	1	1	1	4	2	2	1	0	1	0	2	1	0	1	2	1	1	1	2	1	0	0	0	1	0	0	0	3	4	3	3	3	3	4	4	3
979	1	1	1	1	1	1	2	3	2	1	1	1	1	1	1	1	1	1	1	0	0	0	0	0	0	0	0	0	0	0	0	0	0	0	0	0	0	0	0	0	1	1	1	1	1	1	1	1	1
980	2	1	5	5	2	1	5	5	2	1	2	1	2	5	5	5	5	5	5	1	1	0	1	3	1	0	0	1	2	1	0	1	0	0	0	0	1	1	1	0	3	3	2	3	2	2	3	2	1
981	1	1	4	4	1	3	3	3	2	4	3	4	4	4	4	4	4	4	3	1	1	0	0	2	0	2	2	1	2	2	2	1	2	1	1	1	1	0	0	1	2	3	3	4	3	2	4	4	2
982	2	1	2	3	1	1	5	5	2	3	5	5	5	4	5	5	5	5	5	2	1	0	0	1	0	0	1	3	0	0	0	1	1	0	0	0	0	2	0	0	4	5	3	5	1	1	2	3	3
983	1	1	2	2	2	1	2	1	1	1	1	1	1	3	2	2	1	2	1	0	0	0	0	1	0	0	0	1	0	0	0	0	0	0	0	0	0	0	0	0	1	1	4	4	1	1	4	2	4
984	1	1	3	3	3	1	3	4	3	4	4	4	3	5	4	4	4	4	3	1	2	2	1	1	1	1	2	2	1	1	1	1	2	0	1	0	0	1	1	0	3	2	3	4	4	4	2	4	4
985	1	1	4	4	1	4	4	4	2	4	4	4	2	5	3	3	3	3	3	1	1	1	1	1	1	1	1	1	1	1	1	1	1	1	1	1	1	1	1	1	2	2	2	2	2	3	3	3	3
986	2	1	2	3	2	2	5	4	2	2	3	4	3	3	3	3	5	5	5	2	1	1	0	2	1	0	3	2	0	2	2	1	3	0	1	0	2	0	0	0	2	2	3	2	1	1	5	5	1
987	2	1	3	3	2	1	2	3	2	3	3	4	3	3	1	1	1	2	3	1	0	1	0	1	0	0	0	1	0	0	0	0	0	0	1	0	0	0	0	1	3	3	2	2	3	1	4	3	1
988	2	1	3	3	1	1	5	5	1	1	2	4	3	4	3	5	4	4	4	2	1	1	0	2	1	0	1	3	1	1	2	1	3	1	1	0	1	0	1	0	4	4	3	3	4	1	5	4	5
989	2	1	3	3	3	1	3	3	2	1	3	1	1	5	1	1	5	3	3	0	0	0	0	3	0	1	0	0	0	0	0	0	0	0	0	0	0	3	0	0	1	1	5	5	1	1	5	5	1
990	1	1	3	3	2	1	3	2	2	3	1	2	2	3	2	2	2	2	1	1	1	1	0	1	1	1	1	1	2	1	1	1	1	1	1	1	2	1	1	1	2	2	2	2	2	2	2	2	3
991	2	1	3	3	3	3	4	2	1	1	1	1	1	3	1	1	3	2	3	0	1	1	1	0	1	0	1	1	0	0	0	0	1	0	1	0	0	0	1	0	1	1	4	3	2	3	4	1	4
992	2	1	4	4	3	2	4	3	2	1	3	4	3	5	3	2	1	4	3	1	1	0	0	2	1	1	2	2	0	1	2	1	1	0	0	0	1	1	1	0	4	3	4	4	5	3	3	3	4
993	2	1	5	4	1	1	4	5	4	2	5	4	4	5	3	3	3	4	5	1	1	1	1	3	1	1	3	3	0	3	0	1	0	1	1	1	1	2	1	0	3	2	3	2	3	2	4	1	3
994	2	1	2	1	2	1	3	2	2	4	4	2	2	2	3	3	3	2	3	1	0	0	0	1	0	0	0	1	0	0	0	0	1	0	0	0	0	0	0	0	1	2	5	4	2	3	4	5	1
995	1	1	3	3	1	1	3	2	2	5	2	2	2	2	4	3	3	2	2	0	0	0	0	2	1	0	1	1	0	0	0	0	2	0	1	0	0	0	0	0	2	1	2	2	3	2	4	2	3
996	2	1	4	4	1	1	1	2	1	1	1	2	1	3	1	1	3	2	1	0	0	0	0	1	1	0	1	2	2	1	1	0	1	1	0	0	1	0	1	1	3	3	2	3	4	4	4	3	2
997	2	1	3	4	2	1	5	5	4	5	5	5	3	5	2	1	5	5	5	0	0	1	0	2	3	0	2	3	3	2	1	0	1	0	0	0	2	0	0	0	3	1	3	1	4	4	2	3	3
998	2	1	2	4	1	1	2	4	1	2	3	4	1	5	5	5	5	4	3	0	0	0	0	1	0	0	0	2	0	0	0	0	3	0	0	3	1	0	0	0	1	1	4	5	4	4	4	5	4
999	2	1	5	5	3	1	5	2	1	1	1	3	2	1	1	1	3	3	5	0	0	0	0	1	3	0	3	1	1	1	3	1	0	1	1	1	2	0	1	0	4	2	1	3	3	3	3	3	3
1000	1	1	3	4	1	1	3	3	1	1	1	1	1	3	1	1	1	3	4	1	1	1	0	1	1	0	2	1	1	1	1	1	0	0	1	0	0	0	0	0	2	2	4	4	2	2	4	4	2
1001	1	1	3	2	1	1	3	2	1	2	1	1	1	4	2	2	2	2	2	0	0	0	0	0	0	0	0	0	0	0	0	0	0	0	0	0	0	0	0	0	1	1	5	4	1	3	2	4	2
1002	2	1	5	5	2	2	1	1	1	2	1	1	1	1	5	5	5	2	3	3	1	3	1	1	2	1	1	3	1	1	2	3	3	2	1	0	3	3	1	2	5	5	2	2	5	5	2	1	5
1003	2	1	2	2	1	1	2	3	2	4	2	1	1	4	1	1	4	3	4	0	0	1	0	1	0	1	2	2	0	0	1	0	1	0	0	0	2	0	0	0	1	1	4	4	3	4	4	5	2
1004	2	1	1	1	1	2	1	2	2	2	2	1	1	2	2	2	1	2	2	1	0	0	0	0	0	0	0	1	0	0	1	0	0	0	0	0	0	0	0	0	1	1	4	4	1	4	4	4	2
1005	1	1	5	5	2	1	5	5	5	5	5	5	4	5	1	1	5	5	5	3	2	3	1	3	3	0	1	3	0	0	3	1	3	1	1	3	3	1	0	0	5	5	5	5	3	5	1	1	5
1006	2	1	2	2	2	1	2	3	2	2	3	3	2	2	2	2	2	3	3	1	0	1	1	1	1	1	1	1	1	1	1	1	1	1	1	1	0	1	1	1	2	2	2	2	2	2	1	2	1
1007	1	1	1	1	1	1	1	1	1	1	1	1	1	1	1	1	1	1	1	0	0	0	0	0	0	0	0	0	0	0	0	0	0	0	0	0	0	0	0	0	1	1	1	1	1	1	1	1	1
1008	1	1	2	2	1	1	2	1	1	1	1	1	1	2	1	1	3	1	2	1	0	0	0	3	0	0	0	0	1	0	0	0	0	0	0	0	0	0	0	0	1	1	3	3	1	1	5	5	1
1009	2	1	2	1	1	1	5	5	5	3	5	3	5	5	1	3	5	2	3	1	2	1	0	2	0	1	1	1	0	1	1	0	1	0	0	0	1	0	1	0	3	4	3	3	3	4	3	4	2
1010	1	1	5	5	3	3	5	5	1	1	1	1	1	1	1	1	5	5	5	3	0	3	0	3	0	0	3	3	3	3	3	3	0	3	0	3	3	0	0	0	5	5	1	2	5	5	1	5	5
1011	2	1	3	2	3	1	3	2	1	4	3	2	3	1	1	1	2	5	3	1	1	2	1	1	1	0	1	3	1	1	2	1	1	1	2	0	2	3	1	0	4	5	3	3	4	2	5	4	4
1012	2	1	2	3	4	1	5	2	3	1	1	1	2	1	1	1	4	5	5	1	0	1	0	0	0	0	0	1	0	0	0	0	0	0	0	0	0	0	0	0	1	1	2	2	2	2	5	2	2
1013	2	1	3	3	4	1	4	4	4	1	4	4	4	1	1	1	5	4	4	2	0	2	1	2	1	0	0	1	1	0	0	1	0	0	2	1	1	1	0	1	4	3	1	2	2	5	1	2	1
1014	1	1	2	2	2	1	3	4	2	1	4	1	3	4	1	1	1	1	3	0	0	0	0	2	0	0	0	0	0	0	0	0	0	0	0	0	0	0	0	0	3	2	3	3	2	1	5	3	1
1015	2	1	3	3	1	1	5	3	2	2	4	2	1	2	2	2	2	3	2	1	0	0	0	1	0	0	0	1	0	0	0	0	0	0	0	0	1	0	0	0	4	2	2	4	4	1	4	2	2
1016	1	1	3	3	3	1	3	4	4	1	4	4	4	4	1	1	3	3	3	1	1	2	1	3	2	2	2	2	2	2	2	2	2	2	1	2	2	2	2	2	3	3	3	3	2	3	2	3	1
1017	2	1	1	4	1	1	5	3	5	1	2	2	1	2	3	2	2	3	3	3	0	3	0	0	0	0	1	3	0	1	1	1	3	0	1	0	3	0	0	0	3	4	3	5	5	1	4	5	2
1018	2	1	1	1	1	1	1	1	1	1	1	1	3	3	1	1	3	1	4	0	0	0	0	2	0	0	0	0	0	0	0	0	0	0	0	0	0	0	0	0	1	1	2	1	1	1	3	3	3
1019	1	1	3	4	1	1	2	4	3	1	3	1	1	4	1	1	4	3	2	2	2	1	0	1	0	0	1	2	0	0	1	1	0	1	0	0	1	0	1	1	2	4	2	4	2	5	3	2	4
1020	2	1	2	2	2	1	3	3	2	3	2	2	2	3	3	3	4	2	2	0	0	0	0	0	0	0	0	0	0	0	0	0	0	0	0	0	0	0	0	0	2	1	4	4	2	3	4	4	2
1021	2	1	5	3	5	3	1	2	5	1	5	1	1	3	3	3	1	3	5	0	0	1	0	1	0	1	0	1	0	0	0	0	0	0	0	0	0	0	0	0	3	2	3	3	3	4	4	4	3
1022	1	1	2	3	1	1	1	1	1	1	1	1	1	3	1	1	2	1	1	0	0	0	0	0	0	0	0	0	0	0	0	0	0	0	0	0	0	0	0	0	1	1	4	4	2	1	5	4	1
1023	2	1	3	3	3	2	4	4	1	1	2	1	2	1	1	1	5	5	5	2	2	1	1	1	1	1	2	2	1	2	2	1	1	1	0	2	2	1	1	1	4	3	3	3	4	4	3	4	4
1024	2	1	4	4	5	2	5	3	2	1	1	2	1	5	3	3	3	3	3	0	0	0	0	1	1	0	1	2	1	1	0	0	2	0	0	0	1	0	0	0	3	3	3	2	3	3	5	3	2
1025	1	1	1	3	1	1	2	4	2	1	1	1	1	4	3	2	5	2	2	0	2	2	1	1	1	1	1	1	1	1	1	1	1	1	1	0	1	0	0	0	1	1	5	5	1	1	1	2	1
1026	2	1	3	2	1	1	2	1	1	2	2	2	2	2	1	1	1	1	2	0	0	0	0	0	0	0	0	1	0	0	0	0	0	0	0	0	0	0	0	0	1	1	4	4	2	1	3	3	1
1027	2	1	2	3	3	1	4	3	2	2	4	2	2	3	3	2	2	3	3	0	1	1	0	1	1	0	0	1	1	1	1	1	0	0	1	0	0	0	0	0	1	1	3	3	2	3	4	3	3
1028	2	1	2	2	1	3	2	3	3	3	1	2	1	5	1	1	2	3	3	0	0	0	0	0	0	0	0	0	0	0	0	0	0	0	0	0	0	0	0	0	1	1	5	5	1	1	5	5	1
1029	2	1	2	2	1	1	2	2	2	1	1	1	2	3	2	1	2	2	2	1	1	0	1	1	0	0	0	1	0	1	0	0	2	0	0	0	0	0	0	0	1	2	4	5	1	3	4	3	4
1030	2	1	2	2	3	1	5	3	3	1	1	1	1	2	1	1	3	1	1	0	1	0	0	1	0	0	0	0	1	1	1	1	0	0	0	0	0	1	1	0	2	1	3	3	3	3	3	3	3
1031	1	1	4	4	1	1	3	2	3	3	2	1	1	4	2	2	3	3	4	0	0	2	0	2	0	0	0	2	2	0	1	1	2	0	2	3	1	0	0	2	4	1	2	4	2	4	4	1	5
1032	2	1	3	1	1	1	2	2	1	1	1	1	1	1	3	4	2	1	2	0	0	0	1	1	0	0	1	2	0	0	0	0	1	0	0	0	0	0	0	0	1	2	4	4	1	1	5	4	1
1033	1	1	3	4	2	1	3	4	5	1	1	1	2	2	1	1	1	1	3	0	0	0	0	1	0	0	1	1	0	0	0	0	0	0	0	0	1	0	0	0	1	1	5	5	1	5	1	5	1
1034	2	1	2	1	1	1	2	2	2	2	2	1	1	1	1	1	2	1	2	0	0	0	0	0	0	0	0	0	0	0	0	0	0	0	0	0	0	0	0	0	1	1	5	5	1	1	5	4	1
1035	2	1	2	2	2	3	4	3	3	2	3	2	2	4	5	5	5	3	2	1	1	0	0	1	0	1	1	3	0	2	1	1	1	1	1	0	2	0	1	1	3	5	3	4	4	4	5	3	4
1036	2	1	2	3	1	2	2	2	2	2	2	2	2	3	2	2	3	1	2	1	0	0	0	1	1	0	1	1	0	1	1	0	1	0	1	0	1	0	1	0	3	4	5	4	4	3	3	4	4
1037	2	1	2	1	2	1	3	2	3	1	3	2	2	4	2	2	2	3	3	1	0	0	0	1	1	0	2	3	1	0	1	1	1	1	0	0	1	1	1	0	3	4	3	2	4	3	3	3	3
1038	2	1	2	2	1	1	2	2	1	1	1	1	1	1	1	1	2	2	2	0	0	0	0	0	0	1	1	1	1	1	1	1	1	1	1	0	1	0	0	0	3	3	3	3	3	3	3	3	3
1039	2	1	3	2	1	4	4	3	3	1	3	1	1	1	2	2	4	3	2	1	1	1	2	1	1	1	2	1	0	1	1	1	1	1	1	0	1	0	0	0	2	4	3	4	3	2	3	4	2
1040	2	1	4	5	2	1	3	2	1	4	5	4	3	5	4	5	5	4	2	0	1	0	1	0	0	1	1	2	0	1	0	0	1	1	0	0	2	1	2	1	4	4	4	5	4	1	5	5	1
1041	1	1	3	3	3	1	3	3	3	1	2	2	2	4	2	2	3	3	3	1	1	1	0	1	0	0	1	1	1	1	1	1	1	0	1	0	1	0	0	0	2	2	4	4	2	2	4	4	2
1042	2	1	3	3	1	1	3	4	1	4	1	3	4	4	4	4	4	4	4	1	1	1	0	2	1	0	1	1	1	1	1	1	1	1	1	1	1	1	1	1	1	4	2	4	5	5	5	4	4
1043	1	1	4	5	4	4	5	5	4	3	4	3	3	4	2	2	2	5	5	2	3	2	2	3	2	3	2	3	2	2	3	3	2	2	3	3	3	3	2	1	4	5	3	4	5	5	4	4	4
1044	2	1	3	3	3	1	4	3	3	1	1	1	1	1	1	3	2	2	2	0	0	0	0	1	0	0	3	2	3	3	2	2	1	1	1	0	2	1	0	1	4	2	3	5	3	2	4	2	2
1045	1	1	4	4	1	2	2	3	4	3	3	3	3	3	3	3	4	3	2	0	0	0	0	1	1	1	1	2	0	1	1	1	0	0	0	0	1	1	0	0	2	1	4	4	3	4	1	4	1
1046	2	1	4	5	4	1	5	5	5	1	2	1	4	5	1	1	5	5	5	3	1	2	1	3	1	0	2	1	3	2	2	2	1	2	2	2	2	1	1	1	5	4	1	1	5	4	2	1	3
1047	1	1	4	4	1	3	4	5	1	1	5	3	2	4	5	5	5	4	4	1	1	1	1	2	1	1	2	1	2	0	0	1	1	0	1	0	2	0	1	0	2	4	1	2	2	2	2	2	2
1048	2	1	4	4	3	1	2	4	4	1	1	2	1	1	2	2	3	4	2	1	0	0	1	1	2	0	1	0	1	0	1	1	1	0	0	0	0	0	0	1	4	2	3	3	4	4	2	1	1
1049	1	1	5	5	3	5	5	3	3	2	3	5	4	3	4	4	3	3	3	2	1	1	0	1	0	0	0	0	1	0	1	1	1	0	1	0	0	0	0	0	3	3	3	3	2	2	4	4	2
1050	1	1	4	4	3	3	3	5	1	3	4	5	5	4	3	1	5	4	5	1	1	2	0	2	3	1	2	3	1	2	2	1	1	2	1	1	3	2	2	1	3	5	3	3	3	3	5	3	3
1051	1	1	3	4	2	4	5	5	4	2	4	3	3	5	2	2	3	5	5	1	1	1	0	3	1	0	3	1	2	0	3	0	1	1	1	1	1	1	1	0	2	3	2	4	3	4	4	5	4
1052	2	1	2	3	3	1	5	3	3	1	2	1	1	4	1	3	5	3	5	1	1	1	1	0	0	0	2	3	1	0	1	1	0	0	1	0	0	1	1	0	3	4	3	3	4	4	2	3	2
1053	2	1	3	2	1	1	2	3	1	1	1	3	1	5	1	2	2	1	2	0	0	1	0	1	0	0	0	0	0	0	1	1	1	0	1	0	0	0	0	0	2	2	2	2	3	2	5	3	2
1054	2	1	3	1	1	1	1	4	1	1	1	1	3	3	1	1	3	1	1	1	3	2	0	1	1	0	0	0	0	0	0	0	0	0	0	0	0	0	0	0	4	3	3	3	3	3	5	4	4
1055	1	1	2	2	1	1	3	1	3	3	3	2	1	3	1	2	3	3	3	0	2	0	1	0	1	1	1	1	1	1	1	1	1	1	1	1	1	1	1	1	1	3	4	4	3	2	5	4	3
1056	2	1	3	3	1	1	4	4	4	1	1	1	1	3	1	1	2	1	4	0	0	1	0	1	0	0	0	1	0	0	0	0	0	0	2	0	0	0	0	0	3	2	3	3	2	3	2	2	3
1057	2	1	4	3	2	2	2	2	3	2	1	1	1	3	1	3	2	1	1	0	0	0	0	1	0	1	2	2	0	0	0	0	1	0	0	0	0	0	0	0	1	1	5	5	1	1	4	4	1
1058	2	1	1	2	2	1	2	2	4	1	1	1	1	1	1	2	1	1	1	0	0	0	0	0	0	1	3	1	0	0	0	0	2	0	0	0	3	0	0	0	1	2	5	5	1	2	4	5	1
1059	2	1	4	4	1	2	4	4	2	2	1	2	1	4	1	2	4	4	4	2	1	1	1	2	0	1	1	2	1	1	1	1	1	1	1	0	1	1	1	0	4	4	2	3	4	4	3	2	3
1060	2	1	1	1	1	1	1	1	1	2	2	2	1	2	3	3	2	2	2	1	0	1	2	1	0	1	1	1	1	1	1	1	1	0	1	0	1	1	1	0	2	3	2	4	2	3	4	3	3
1061	2	1	3	4	3	1	5	5	3	1	1	1	2	2	1	1	2	2	3	0	0	0	0	3	0	0	1	0	3	3	0	1	0	1	0	1	1	0	0	1	2	2	2	5	3	3	4	4	2
1062	2	1	3	2	1	1	1	1	1	2	1	1	1	2	1	1	2	2	1	0	0	0	0	0	0	0	0	0	0	0	0	0	0	0	0	0	0	0	0	0	1	1	4	4	2	3	3	5	1
1063	1	1	4	5	1	1	4	4	3	1	1	1	1	5	1	1	1	4	5	2	2	1	0	1	0	0	0	0	3	0	0	0	0	0	0	0	0	0	0	0	1	1	5	2	2	5	1	3	3
1064	2	1	5	4	1	1	1	1	1	1	5	1	1	5	2	2	1	1	1	3	0	0	1	3	0	0	0	3	1	1	1	3	1	3	3	1	1	2	1	3	5	5	1	5	5	5	1	1	5
1065	2	1	1	2	2	2	1	1	3	1	1	1	2	5	3	2	1	2	2	0	1	2	2	1	0	0	1	3	3	3	3	3	2	1	2	1	1	0	0	1	5	4	1	1	5	4	3	4	1
1066	2	1	2	1	1	1	3	2	3	1	1	1	1	5	2	3	3	2	2	0	1	0	1	0	0	0	1	3	0	0	0	0	2	0	0	0	3	1	2	0	3	5	3	4	4	4	4	2	3
1067	2	1	3	3	1	1	3	3	3	1	3	1	2	4	5	5	3	3	4	1	1	1	1	1	1	1	0	2	1	1	1	1	1	1	1	1	1	1	1	0	3	3	3	3	3	3	3	3	3
1068	2	1	2	2	2	1	2	2	1	1	1	1	1	3	1	2	2	1	3	0	0	0	0	0	0	0	0	0	0	0	0	0	0	0	0	0	0	0	0	0	3	4	2	4	4	2	4	2	2
1069	1	1	3	2	1	1	3	1	4	1	1	1	3	4	1	1	1	1	3	1	0	0	0	1	1	0	2	3	0	0	0	0	0	0	0	0	1	1	1	0	3	3	1	4	1	3	4	2	1
1070	1	1	1	2	1	1	1	2	4	2	5	3	1	5	1	2	1	2	1	0	0	0	0	0	0	0	3	0	0	0	0	0	0	0	0	0	0	1	0	0	1	1	4	4	1	2	4	4	3
1071	2	1	4	3	1	4	2	1	3	1	5	3	2	1	1	1	2	2	1	1	0	0	1	0	1	0	1	3	2	2	1	1	1	2	1	0	1	1	2	3	4	5	3	2	4	1	5	1	4
1072	2	1	5	5	1	1	5	5	2	1	5	1	5	5	5	5	5	5	5	2	3	1	3	3	1	1	0	3	0	2	0	3	0	3	3	1	3	3	1	1	4	4	2	2	2	1	5	4	5
1073	1	1	2	4	1	1	3	2	1	2	4	1	2	4	1	1	3	2	2	1	1	1	0	1	0	0	0	0	0	0	0	0	1	0	0	0	0	0	0	0	2	2	3	4	2	4	2	3	4
1074	1	1	3	5	2	1	2	2	3	1	1	3	3	3	5	3	3	3	3	3	0	1	0	2	0	2	1	1	2	2	0	2	0	0	0	2	1	2	1	1	3	3	3	3	3	3	3	4	3
1075	2	1	4	3	2	1	2	1	3	3	4	2	1	3	1	3	4	2	4	1	1	0	0	2	2	0	1	2	0	0	0	1	0	0	0	0	1	0	0	0	2	1	3	4	4	3	5	5	3
1076	2	1	5	5	5	3	5	5	3	5	5	4	4	3	3	3	5	4	4	2	1	0	1	1	1	1	1	3	2	1	1	2	1	2	1	2	3	3	3	3	4	4	4	4	4	4	4	4	4
1077	1	1	4	4	4	1	5	5	1	1	5	3	4	4	5	5	5	5	5	0	1	3	2	3	3	3	3	3	3	3	3	3	2	3	3	2	3	3	1	3	3	5	5	3	3	1	5	3	5
1078	1	1	3	3	1	1	3	3	3	2	4	1	1	3	1	1	1	2	2	1	2	0	0	0	1	0	1	1	0	0	0	0	1	0	1	0	1	1	0	1	2	3	2	5	3	4	4	4	3
1079	2	1	3	4	3	2	3	4	2	2	1	2	2	3	5	5	5	3	3	1	1	1	1	2	0	1	1	1	0	1	1	1	1	0	0	0	1	1	1	0	3	2	3	3	3	3	3	3	3
1080	2	1	5	5	1	1	5	1	1	1	1	1	2	1	1	1	1	1	5	0	3	0	1	3	0	0	0	0	0	0	0	0	0	0	0	0	0	0	0	0	4	3	5	4	4	2	4	3	5
1081	2	1	3	2	1	1	3	2	2	2	2	1	1	2	1	1	3	1	3	1	0	1	0	1	0	0	1	1	0	0	0	0	1	0	1	0	0	0	0	0	3	2	5	3	3	3	3	4	5
1082	1	1	1	1	1	1	1	2	1	2	1	1	1	1	2	2	2	2	2	0	1	0	0	0	0	0	0	0	0	0	0	0	0	0	0	0	0	0	0	0	1	1	1	2	1	2	2	1	1
1083	1	1	3	2	4	2	4	3	5	2	5	5	5	5	1	1	1	3	4	0	2	0	0	0	0	0	1	2	0	0	0	0	2	0	0	0	0	0	0	0	1	1	3	5	1	1	5	4	2
1084	1	1	3	3	1	5	3	5	3	5	5	3	3	5	3	4	4	5	4	2	1	1	0	2	0	0	2	3	3	1	2	1	3	1	0	0	1	0	0	0	1	3	4	5	2	2	4	3	3
1085	2	1	3	3	3	2	5	5	1	3	5	4	4	5	1	3	5	5	4	2	0	1	1	2	0	0	3	3	1	3	1	2	1	1	1	1	1	0	1	1	4	4	2	4	4	4	5	5	4
1086	1	1	3	2	3	1	3	3	2	2	3	3	4	4	2	2	4	3	3	1	1	1	1	0	1	0	2	2	0	0	0	0	1	0	1	0	0	0	0	0	3	1	5	4	2	4	1	4	3
1087	2	1	5	5	1	1	2	2	5	1	1	1	2	5	2	2	3	5	5	0	2	0	2	3	0	0	0	1	0	1	0	0	0	0	0	0	1	1	1	0	2	2	3	3	3	2	4	3	2
1088	1	1	3	3	1	4	2	1	1	3	5	1	1	2	3	3	4	1	2	1	0	0	0	1	0	0	1	3	2	3	2	3	3	1	1	2	3	3	3	2	2	4	3	4	2	5	4	1	3
1089	2	1	2	3	1	2	3	1	1	4	5	4	3	5	5	5	5	1	2	0	1	0	0	3	0	0	3	3	3	1	3	2	2	3	3	3	3	0	1	0	2	5	1	1	3	4	2	5	2
1090	2	1	3	3	4	1	5	3	2	1	1	2	3	5	1	1	2	2	2	0	0	0	0	2	1	0	0	1	0	0	0	0	0	0	0	0	1	0	0	0	2	3	3	4	2	3	5	3	2
1091	1	1	4	3	1	1	4	3	3	1	2	1	1	4	5	5	5	3	3	2	1	1	0	2	0	0	1	3	2	1	1	1	2	0	0	1	3	0	1	0	3	4	1	4	4	5	4	1	3
1092	2	1	2	2	1	1	2	2	2	4	2	2	2	4	2	2	4	2	2	0	0	0	0	1	0	0	0	1	0	0	0	0	0	0	0	0	0	0	0	0	1	1	4	4	3	1	4	4	1
1093	2	1	5	5	1	1	1	3	3	1	5	1	3	3	5	4	4	3	4	0	2	3	2	2	1	2	2	3	3	0	1	3	1	2	3	1	1	3	0	3	2	4	2	3	2	3	3	2	5
1094	1	1	2	2	1	1	3	5	5	1	3	1	1	1	1	1	3	3	4	2	1	0	0	3	0	0	2	1	0	0	3	0	1	0	0	0	0	0	0	0	4	2	2	4	5	5	1	3	1
1095	2	1	1	3	2	1	3	2	3	1	1	1	1	1	1	1	3	2	2	1	0	0	0	1	0	0	1	0	1	0	0	0	2	0	0	0	0	0	0	0	1	1	4	4	1	1	4	4	2
1096	2	1	4	4	1	1	4	4	1	1	5	2	4	5	3	3	3	3	3	2	1	1	0	2	1	0	1	2	2	1	1	1	1	1	1	0	2	1	0	0	3	3	2	3	4	4	4	3	3
1097	2	1	2	2	1	2	5	5	2	1	1	1	2	2	3	3	3	4	3	1	0	0	0	1	1	0	0	3	1	2	1	1	1	1	0	0	1	1	3	1	5	3	3	3	5	4	4	4	4
1098	2	1	1	2	1	1	2	2	3	1	1	1	4	3	4	4	5	2	1	1	1	1	1	2	2	0	1	2	1	1	2	1	1	2	1	1	3	1	2	1	2	4	3	5	3	2	5	5	2
1099	2	1	4	4	1	2	4	2	4	1	4	3	2	4	2	3	3	2	4	1	0	1	1	1	0	0	2	1	0	1	0	1	0	0	0	0	1	0	0	0	2	2	3	4	4	2	5	2	2
1100	2	1	3	2	1	1	1	2	2	3	2	1	1	2	2	3	2	1	3	1	0	0	0	1	1	0	0	0	0	1	1	0	0	0	0	0	0	0	0	0	1	1	4	4	2	1	4	4	1
1101	2	1	4	4	3	1	4	5	5	3	5	4	5	1	2	2	3	3	3	1	0	1	1	3	1	0	2	1	0	0	1	1	1	2	1	0	1	0	1	0	3	3	4	4	4	3	2	4	4
1102	1	1	3	3	3	2	2	2	2	3	3	2	2	3	1	3	3	1	2	0	0	0	0	0	1	0	0	0	0	0	0	0	2	0	0	0	0	0	0	0	1	1	4	5	1	1	5	4	1
1103	2	1	3	2	1	1	3	3	3	3	4	2	3	4	1	1	4	3	3	0	3	1	0	2	0	0	1	3	1	3	3	3	1	1	0	0	0	0	3	2	5	4	3	2	5	5	1	3	5
1104	2	1	2	2	2	1	4	3	1	1	1	1	1	5	2	2	3	1	1	0	0	0	0	0	0	0	0	0	0	0	0	0	1	0	0	0	0	0	0	0	1	1	4	5	1	1	4	5	1
1105	1	1	3	3	3	3	3	4	3	1	4	1	2	3	1	1	3	2	4	1	1	0	1	2	2	1	2	2	1	0	1	1	0	1	0	0	1	1	0	1	3	2	3	4	2	5	2	2	4
1106	2	1	4	3	2	1	4	5	4	1	4	2	1	5	2	1	5	3	3	1	3	2	1	3	1	0	2	2	3	2	2	1	1	2	2	0	2	1	1	3	3	4	1	1	3	5	5	2	5
1107	1	1	3	3	2	3	3	3	2	2	3	2	1	3	3	3	2	2	3	1	1	1	0	1	0	0	0	0	0	0	1	0	0	0	0	0	0	0	0	0	2	2	4	4	1	3	4	3	2
1108	1	1	5	5	5	5	5	5	5	3	5	2	5	2	4	2	5	5	5	3	2	2	2	3	3	1	3	3	3	3	3	2	0	1	3	3	3	0	0	0	3	5	2	2	1	4	4	1	5
1109	1	1	2	2	2	1	3	2	3	2	1	1	1	5	4	5	4	4	4	1	1	2	2	2	1	1	2	3	3	2	2	2	2	2	1	1	2	1	2	2	4	4	3	3	4	4	1	4	4
1110	1	1	2	2	1	1	1	2	2	2	1	1	1	5	1	1	1	1	1	0	0	0	0	0	0	0	0	0	0	0	0	0	0	0	0	0	0	0	0	0	1	1	5	4	1	1	3	5	1
1111	1	1	5	5	1	1	1	5	5	1	5	5	5	5	5	5	5	5	1	0	0	0	0	0	0	0	0	0	0	0	0	0	0	0	0	0	0	0	0	0	5	1	5	5	1	5	5	5	1
1112	2	1	3	3	1	2	5	4	1	3	4	4	2	3	2	2	3	1	3	0	0	1	1	1	0	0	1	2	0	1	0	1	1	1	0	0	0	0	1	0	2	5	3	3	1	5	3	2	5
1113	1	1	3	2	1	1	4	4	1	1	1	1	1	5	3	3	3	1	1	0	0	0	0	0	0	0	0	0	0	0	0	0	3	0	1	3	3	0	0	2	1	1	5	5	2	1	1	4	1
1114	2	1	4	3	2	2	5	4	1	1	1	1	2	3	2	3	3	4	4	1	1	0	2	2	1	1	1	2	1	1	1	1	0	0	1	0	2	3	1	0	3	4	3	2	4	4	2	2	4
1115	2	1	4	4	3	2	5	4	2	2	3	3	3	2	1	4	2	4	5	2	1	1	0	2	1	0	1	1	0	1	0	1	1	0	0	0	1	0	1	0	2	2	3	4	2	2	4	4	2
1116	2	1	3	3	1	1	5	5	1	3	5	2	1	1	1	1	2	5	5	1	0	0	0	1	1	0	0	1	0	1	1	0	0	0	1	0	0	0	0	0	2	2	3	3	5	5	1	4	5
1117	2	1	2	1	1	1	2	2	3	1	1	1	1	2	1	1	2	1	1	0	0	0	0	0	0	0	1	0	0	0	0	0	2	0	0	0	0	0	0	0	1	1	4	5	1	1	5	5	1
1118	2	1	1	2	1	1	5	5	3	3	4	3	2	5	5	1	5	1	1	2	0	3	0	3	0	0	0	0	1	1	1	0	0	0	0	0	1	1	0	1	2	3	2	1	3	1	4	5	4
1119	2	1	5	5	1	1	5	5	1	1	5	3	5	5	3	3	3	5	5	1	1	0	1	3	1	1	1	1	0	1	0	1	1	0	1	1	1	1	1	0	3	2	5	3	3	2	4	3	3
1120	2	1	2	1	1	1	1	1	1	1	1	1	1	2	2	3	1	1	1	0	0	0	0	0	0	0	0	0	0	0	0	0	0	0	0	0	0	0	0	0	1	1	5	5	5	1	4	4	2
1121	1	1	3	3	3	4	4	4	2	5	2	3	2	5	1	1	2	2	2	0	0	1	1	1	1	1	2	2	1	1	1	1	1	1	1	1	1	1	1	1	2	2	2	2	2	2	2	2	2
1122	2	1	3	4	1	1	1	2	4	1	5	5	3	5	3	3	3	4	4	1	3	1	1	3	1	1	1	2	0	2	0	0	0	0	2	0	0	1	0	0	2	2	2	2	2	3	4	5	2
1123	2	1	3	3	1	2	4	2	1	2	2	1	1	2	2	2	3	2	5	0	0	0	0	1	0	0	0	0	0	0	0	0	1	0	1	0	0	0	0	0	2	1	4	4	2	1	5	3	2
1124	2	1	5	5	5	1	5	3	3	1	1	1	1	5	5	5	5	3	3	3	3	2	2	3	1	3	2	3	3	2	3	2	1	1	2	0	2	2	1	1	4	3	1	5	5	3	5	2	5
1125	2	1	2	1	1	2	4	4	2	1	1	1	1	3	1	3	3	3	3	0	0	0	0	1	0	0	0	1	0	0	1	1	1	0	1	0	0	0	0	0	3	2	3	4	4	2	5	4	4
1126	2	1	5	5	5	1	4	3	2	1	1	1	1	5	5	5	5	3	3	0	3	2	2	3	2	3	2	3	3	1	1	2	0	2	3	2	3	2	3	2	4	2	1	3	4	4	4	3	4
1127	2	1	2	3	1	1	5	4	3	2	1	3	1	3	2	3	1	5	4	2	0	0	0	3	1	0	2	1	2	0	0	0	0	0	0	1	3	0	0	1	3	4	4	4	3	4	4	3	1
1128	2	1	2	1	1	1	2	3	1	3	2	1	1	4	1	4	2	2	4	0	0	0	0	0	0	0	0	0	0	0	0	0	0	0	0	0	0	0	0	0	2	2	4	4	4	2	4	3	2
1129	2	1	3	4	1	1	2	3	3	3	2	1	1	2	1	1	1	2	3	1	0	0	0	1	0	0	1	0	0	0	1	1	0	1	0	0	1	0	0	0	2	3	3	4	2	3	4	3	2
1130	2	1	3	4	2	1	5	4	4	3	4	2	3	3	4	4	4	4	4	2	1	2	1	2	1	1	2	3	3	2	2	1	1	1	1	0	1	2	1	1	2	2	2	1	2	3	2	3	3
1131	2	1	5	5	2	1	3	4	2	1	5	1	1	3	2	1	4	4	4	1	0	1	0	1	0	0	0	1	0	0	0	0	0	0	0	0	1	1	0	0	2	3	3	3	2	4	4	2	4
1132	2	1	3	3	3	2	5	5	5	2	2	2	3	2	3	3	5	3	3	0	1	2	1	2	0	0	1	2	1	1	1	1	0	0	1	0	1	1	0	0	4	2	2	3	4	2	5	3	1
1133	2	1	2	1	1	1	3	4	4	1	1	1	1	3	5	5	5	1	1	0	0	0	0	0	0	0	0	0	0	0	0	0	0	0	0	0	0	0	0	0	1	1	1	1	1	1	5	5	1
1134	2	1	3	3	1	1	2	2	1	1	1	1	1	1	1	1	3	2	1	0	0	0	0	1	0	0	0	0	0	0	0	0	0	0	0	0	0	0	0	0	1	1	5	5	3	5	1	5	5
1135	2	1	4	4	3	2	3	3	3	2	3	3	3	4	1	2	2	2	2	2	0	1	0	2	0	0	2	1	1	1	1	0	1	0	0	0	0	0	0	0	2	2	2	2	2	2	4	3	1
1136	2	1	3	3	1	1	2	4	3	1	5	1	1	1	1	2	3	4	4	2	0	1	0	3	1	0	0	2	0	0	2	1	0	0	1	0	1	0	0	0	3	4	2	2	1	5	4	4	1
1137	2	1	3	2	3	1	2	3	3	3	2	3	3	2	3	3	3	3	2	1	1	1	1	1	1	0	1	1	1	1	1	1	1	1	1	1	2	0	1	1	4	4	3	2	3	4	4	4	4
1138	1	1	2	4	3	1	5	5	1	1	5	3	5	5	5	5	5	4	5	3	0	1	0	3	2	0	0	3	0	0	0	0	0	0	0	0	2	0	0	0	1	1	1	4	1	3	3	3	4
1139	1	1	1	2	1	2	3	2	1	3	2	1	1	1	1	1	3	1	1	0	0	0	0	0	0	0	0	0	0	0	0	0	0	0	0	0	0	0	2	0	1	1	5	5	1	1	3	5	1
1140	2	1	2	5	5	5	5	5	5	5	5	5	5	5	5	5	5	5	5	3	0	0	0	3	1	0	3	3	0	0	0	0	0	0	0	0	3	0	0	0	3	5	3	3	4	1	5	4	1
1141	2	1	2	2	3	1	3	2	2	1	3	2	2	2	2	2	2	2	2	2	1	1	1	1	1	0	1	1	0	1	1	1	1	1	1	0	1	0	1	0	3	3	4	3	3	4	2	4	3
1142	2	1	2	3	1	1	4	2	4	1	5	1	1	5	1	4	5	1	2	0	0	1	0	0	0	0	0	3	2	0	0	1	0	0	1	0	3	0	0	0	2	2	3	3	4	5	5	3	3
1143	2	1	2	3	1	1	2	3	2	2	3	1	2	1	1	1	3	2	3	1	0	0	0	1	0	0	1	1	1	0	0	0	1	0	0	0	1	0	0	0	3	2	4	3	2	3	3	4	1
1144	2	1	4	4	2	4	3	4	2	1	2	2	2	4	5	5	3	3	2	1	1	1	1	1	2	1	0	2	0	1	1	2	1	2	1	0	2	1	1	0	3	4	3	3	3	2	4	5	3
1145	2	1	5	5	1	1	5	5	2	1	1	1	1	3	1	1	2	1	5	1	1	0	1	0	0	0	0	1	0	1	0	0	1	0	0	0	1	1	0	0	2	2	3	3	2	3	4	4	2
1146	2	1	3	3	1	1	5	2	1	1	1	2	3	5	1	1	5	3	2	0	0	0	1	3	3	1	1	3	1	1	1	0	1	1	1	0	0	0	1	0	1	2	2	2	3	3	3	3	3
1147	2	1	4	4	2	1	2	2	1	4	1	2	2	3	3	3	3	5	5	2	0	3	1	1	2	3	3	3	1	3	3	2	3	2	0	0	3	2	3	1	5	5	3	2	5	1	1	3	3
1148	2	1	2	1	1	1	2	1	1	1	1	1	2	2	2	2	2	1	2	1	0	0	0	0	1	0	0	0	0	0	0	0	1	0	0	0	0	0	0	0	2	1	5	4	2	2	5	4	1
1149	2	1	3	4	3	2	4	3	2	3	3	3	3	1	1	1	3	3	3	1	1	1	1	2	0	1	1	1	1	1	1	1	1	0	1	0	1	1	0	0	3	3	3	4	4	3	2	2	4
1150	2	1	3	4	3	1	5	4	4	5	4	5	3	4	5	5	5	5	5	1	1	1	1	2	1	0	2	2	0	1	2	2	2	2	2	2	2	1	2	2	2	4	3	4	3	4	3	3	4
1151	2	1	2	1	2	1	1	1	1	2	3	2	1	2	1	1	1	1	2	0	0	0	0	0	0	0	0	0	0	0	0	0	0	0	0	0	0	0	0	0	1	1	3	1	1	1	1	3	2
1152	1	1	3	3	3	1	3	3	2	2	3	3	3	4	2	2	4	4	4	2	1	1	1	1	0	0	1	1	0	1	0	0	1	0	1	0	1	0	1	0	2	2	5	5	2	3	1	4	3
1153	1	1	2	2	1	1	2	3	1	1	1	2	1	3	1	1	1	2	2	1	0	0	0	2	0	0	0	1	0	0	0	0	0	0	0	0	0	1	0	0	2	2	3	4	4	2	4	2	2
1154	1	1	2	4	2	2	3	3	2	1	2	2	1	2	2	1	2	2	1	1	1	1	0	1	0	0	0	0	0	0	0	3	1	0	0	0	0	0	0	0	1	1	3	3	1	5	5	3	2
1155	1	1	1	1	1	1	1	1	1	1	1	1	1	1	1	1	1	1	1	0	0	0	0	0	0	0	0	0	0	0	0	0	0	0	0	0	0	0	0	0	1	1	1	1	1	1	1	1	1
1156	2	1	5	5	1	1	5	5	1	1	1	1	1	5	2	2	2	1	1	0	0	0	0	0	0	0	0	0	0	0	0	0	0	0	0	0	1	0	0	0	1	1	5	5	1	1	3	2	3
1157	2	1	4	4	2	2	4	4	3	2	4	3	4	4	1	1	4	3	5	2	0	1	0	1	1	0	2	2	0	1	1	1	1	1	1	0	1	1	2	1	2	3	3	4	3	2	2	3	3
1158	2	1	3	4	2	2	4	4	3	2	4	3	4	4	1	1	4	3	5	2	0	1	0	1	1	0	2	2	0	1	1	1	1	1	1	0	1	1	2	1	2	3	2	4	3	2	2	3	3
1159	2	1	1	1	3	1	3	4	1	1	1	2	1	3	5	4	5	1	1	1	0	1	0	0	1	2	2	3	1	3	3	1	0	1	1	0	3	3	3	1	5	5	3	3	3	5	1	4	5
1160	2	1	5	5	5	1	5	4	3	5	5	5	5	5	1	1	5	4	4	1	0	1	1	1	1	0	2	3	3	1	2	2	1	1	2	1	3	1	3	1	3	5	2	3	3	1	1	3	4
1161	2	1	3	3	2	1	3	3	3	3	4	3	3	1	2	1	1	4	4	2	0	3	0	1	2	0	3	3	2	3	3	3	2	1	2	2	1	2	2	1	1	5	3	4	4	4	1	4	5
1162	1	1	2	2	1	1	3	2	1	1	4	1	1	4	1	1	1	1	2	0	1	1	0	1	0	1	1	2	1	0	1	1	1	1	2	0	0	1	0	0	2	1	4	4	1	3	3	5	4
1163	1	1	4	5	1	1	2	2	2	1	5	5	5	5	1	1	2	2	2	2	2	2	1	2	3	1	3	2	3	2	3	2	1	2	2	3	3	3	0	3	2	3	1	4	3	3	4	1	5
1164	2	1	2	1	1	1	1	1	1	1	1	1	1	2	1	1	1	1	1	0	3	2	1	0	0	2	1	1	2	1	1	1	3	1	1	1	1	1	2	1	1	3	3	4	1	3	3	5	1
1165	2	1	4	3	1	1	2	2	2	1	2	2	2	3	4	4	3	3	1	2	2	1	3	3	2	1	3	3	3	3	2	1	0	1	2	3	2	1	3	2	4	4	1	2	4	5	5	2	5
1166	2	1	2	2	2	1	4	4	1	1	1	1	1	5	1	1	2	5	5	0	0	1	0	1	0	0	1	1	0	0	1	0	0	0	0	0	1	0	0	0	4	4	3	3	4	5	2	4	4
1167	2	1	4	5	3	1	4	5	4	1	4	3	3	5	5	5	5	3	2	2	1	3	0	1	0	1	1	3	3	3	3	3	1	3	3	3	3	1	3	3	3	4	2	2	4	4	5	1	5
1168	2	1	3	3	3	4	3	3	3	3	3	3	4	3	2	2	2	3	3	1	1	1	1	1	0	1	0	0	1	1	1	0	1	1	1	1	1	1	1	1	3	3	3	3	3	3	3	5	3
1169	2	1	5	3	1	1	3	2	3	1	2	1	1	1	2	2	1	1	1	0	0	0	0	0	0	0	0	0	0	0	0	0	0	0	0	0	0	0	0	0	1	1	4	3	3	2	5	4	2
1170	1	1	3	4	4	3	4	4	3	1	5	3	2	4	1	1	3	5	4	2	1	1	1	2	0	1	1	1	2	2	2	2	1	1	2	3	3	1	2	1	3	4	2	3	4	4	2	3	1
1171	1	1	3	3	2	1	2	2	3	2	3	1	1	3	3	3	3	2	2	1	1	1	0	0	1	1	1	1	0	1	1	1	1	0	1	0	1	1	1	0	4	2	5	5	3	2	4	4	3
1172	2	1	5	5	5	1	5	3	5	2	5	5	5	5	5	5	5	5	5	3	1	3	1	1	1	3	3	3	3	3	3	3	3	3	3	3	3	3	3	3	5	5	3	5	5	5	5	1	5
1173	2	1	3	3	3	1	4	3	5	1	5	3	1	5	5	5	3	3	3	3	1	3	1	3	1	1	1	3	3	3	3	3	3	3	3	3	3	1	3	3	3	5	1	2	3	5	3	1	5
1174	2	1	5	5	5	5	5	5	5	5	5	5	5	5	5	5	5	5	5	3	3	3	3	3	3	3	3	3	3	3	3	3	3	3	3	3	3	3	3	3	5	5	5	5	5	5	5	5	5
1175	1	1	3	3	4	2	4	4	2	1	2	3	1	5	1	1	3	3	2	1	0	0	0	1	0	1	1	2	0	1	0	0	1	0	1	0	1	0	0	0	1	2	4	4	2	4	4	3	1
1176	2	1	1	1	1	2	2	1	3	1	3	1	1	2	1	2	2	2	2	1	0	1	0	0	1	0	0	2	0	0	0	0	1	0	0	0	0	0	0	0	4	2	2	4	3	4	4	4	2
1177	2	1	2	3	2	1	2	3	3	1	1	2	1	2	1	1	3	2	3	1	0	0	0	1	0	0	1	1	0	0	0	1	1	0	0	0	1	0	0	0	3	2	3	4	4	2	4	3	3
1178	2	1	5	4	5	1	5	3	3	5	3	5	4	5	5	5	5	2	3	2	1	3	1	3	1	1	3	3	3	3	2	3	2	3	3	3	3	1	3	3	4	5	1	1	2	5	1	1	5
1179	1	1	2	2	2	1	2	2	2	2	2	1	1	2	2	2	2	1	2	1	1	0	0	1	1	0	1	1	0	0	0	0	0	0	0	0	0	0	0	0	1	2	5	5	1	2	5	4	1
1180	2	1	2	3	1	2	4	2	1	2	5	5	2	5	5	3	2	2	1	0	0	1	1	2	1	0	1	2	1	3	3	3	0	2	1	0	0	1	1	1	4	4	3	2	4	2	5	3	2
1181	2	1	1	1	1	1	1	1	1	1	1	1	1	3	1	3	1	3	1	0	0	0	0	1	0	0	1	1	0	0	0	0	2	0	0	0	0	0	0	0	3	3	5	5	2	1	3	5	1
1182	2	1	1	3	2	1	2	1	2	3	2	2	2	2	2	2	3	2	2	1	0	1	0	1	0	0	0	1	0	0	0	1	1	1	0	0	1	1	1	0	2	4	4	4	3	4	2	3	3
1183	2	1	2	2	1	1	1	1	1	3	1	3	2	5	1	1	1	2	2	0	2	0	0	1	0	0	1	1	0	0	0	0	1	0	0	0	0	0	0	0	1	1	3	3	3	1	5	3	1
1184	2	1	2	2	2	1	3	3	1	1	2	2	1	4	2	2	1	3	3	0	1	0	0	2	1	1	0	2	1	1	1	0	0	0	0	0	3	0	2	0	3	4	4	4	4	2	5	4	1
1185	2	1	2	1	1	1	2	2	1	1	1	1	2	1	1	2	1	2	2	0	0	0	0	1	0	0	1	0	0	0	0	0	0	0	0	0	0	0	0	0	4	2	5	5	2	2	5	4	2
1186	2	1	4	2	1	1	2	2	1	1	1	1	1	1	1	1	2	2	2	0	0	0	0	0	0	0	1	0	1	0	0	0	0	0	1	0	0	0	0	1	2	1	4	4	2	4	4	1	2
1187	2	1	2	2	1	1	2	2	1	1	2	1	1	2	1	3	4	2	3	1	0	0	0	1	0	0	0	1	0	0	0	0	2	0	0	0	1	0	0	0	2	2	4	4	4	3	4	4	1
1188	1	1	5	5	4	1	3	3	3	3	3	3	3	5	4	4	4	3	3	1	1	1	1	2	1	1	1	3	1	2	1	1	1	0	0	0	0	1	1	0	1	3	3	3	2	4	3	3	3
1189	2	1	3	2	1	4	3	2	1	3	1	1	1	1	2	2	2	3	2	1	1	1	1	0	0	0	1	1	1	1	2	1	1	2	1	0	0	0	0	1	3	4	4	3	3	4	1	3	2
1190	2	1	3	3	4	1	4	3	2	3	2	2	1	2	3	3	3	2	4	1	1	0	0	1	0	1	1	1	0	0	0	0	0	0	0	1	1	0	0	0	2	2	4	3	3	3	3	3	3
1191	1	1	4	4	2	1	4	4	2	3	3	4	3	4	5	5	4	3	4	1	1	1	2	2	2	1	1	2	1	2	1	1	1	1	2	1	1	1	1	1	3	3	4	3	4	3	4	3	5
1192	2	1	3	2	1	2	3	2	1	2	4	1	1	3	1	1	1	1	1	0	0	0	0	1	0	0	0	1	0	0	0	0	0	0	0	0	1	0	0	0	2	1	4	4	3	1	1	3	1
1193	2	1	3	3	3	1	5	5	3	2	4	3	4	3	1	1	5	3	5	1	1	2	1	1	1	3	1	2	3	3	3	1	1	1	1	1	1	1	1	1	4	4	2	2	3	5	3	3	4
1194	2	1	2	2	1	1	2	2	3	1	1	1	1	1	2	2	2	1	1	0	0	1	1	1	1	0	1	2	0	0	1	1	2	1	0	1	1	1	1	0	4	4	5	5	4	3	4	5	1
1195	2	1	2	3	1	1	2	4	3	1	4	1	1	3	1	2	3	4	4	0	1	0	0	2	0	0	0	2	1	0	0	0	1	0	0	0	0	0	0	0	2	2	3	5	2	1	5	4	1
1196	2	1	2	2	1	1	4	4	3	1	1	1	3	1	3	3	4	4	3	1	0	0	0	2	1	0	0	2	0	0	0	1	0	0	0	0	0	0	0	0	3	2	3	3	4	3	4	3	3
1197	1	1	4	5	1	1	5	5	1	3	3	2	3	2	2	2	2	2	4	1	0	1	0	2	0	0	0	0	0	0	0	0	0	0	0	1	0	0	0	0	1	1	1	1	1	1	1	1	1
1198	1	1	3	3	3	3	3	3	3	3	3	3	3	3	3	3	3	3	3	2	1	1	1	1	1	1	1	1	1	1	1	1	1	1	1	1	1	1	1	1	3	3	3	3	3	3	3	3	3
1199	1	1	3	3	1	1	1	1	1	3	1	1	1	1	1	1	1	1	1	1	0	3	2	2	0	0	2	2	2	2	2	2	2	2	1	0	0	0	0	0	1	1	1	1	2	5	2	2	2
1200	2	1	3	3	2	1	2	3	3	3	2	1	1	1	2	2	3	2	2	1	1	1	1	1	1	0	1	1	0	0	0	1	1	1	1	1	1	1	1	1	3	3	4	4	3	3	2	3	3
1201	2	1	4	2	1	2	4	2	2	2	3	3	3	4	4	4	4	2	3	2	1	2	2	1	2	1	2	3	0	1	2	2	1	1	1	1	2	2	1	1	3	2	4	4	2	4	2	2	4
1202	1	1	2	2	2	1	3	3	2	1	2	2	2	2	1	1	2	2	4	1	1	1	1	1	1	1	1	1	1	1	1	1	1	0	1	0	1	1	1	1	3	3	3	3	3	3	3	4	3
1203	2	1	2	2	3	1	3	2	2	3	2	2	1	3	3	3	2	1	2	1	1	0	1	1	0	0	0	1	1	0	1	1	0	0	0	0	1	0	1	0	3	3	3	3	3	3	3	4	2
1204	2	1	4	4	1	1	2	2	1	1	3	1	1	1	1	1	3	4	2	1	0	0	0	1	0	1	0	1	0	0	0	0	0	0	0	0	0	0	0	0	2	2	2	1	1	1	3	3	1
1205	2	1	4	4	2	1	2	3	4	1	4	3	3	4	5	5	5	1	2	0	0	0	0	2	0	0	1	3	0	0	0	0	2	1	0	0	1	0	1	0	2	2	5	3	3	1	5	1	2
1206	2	1	1	2	1	1	2	1	1	1	1	1	1	2	1	2	1	1	1	0	0	0	0	0	0	0	0	1	0	0	0	0	0	0	0	0	0	0	0	0	2	1	5	5	1	1	4	5	1
1207	1	1	1	1	1	1	1	1	1	1	1	1	5	1	1	5	1	1	1	0	0	0	1	1	0	0	0	3	0	0	1	1	2	0	0	0	0	1	1	0	3	4	3	5	5	1	5	2	4
1208	1	1	4	3	2	1	4	1	3	1	3	1	3	5	3	3	5	2	4	1	0	0	0	2	0	0	1	3	1	2	0	0	1	0	1	0	1	1	1	1	1	2	3	4	1	3	1	2	4
1209	2	1	2	1	1	1	1	1	1	1	1	1	1	1	1	1	1	1	1	0	0	0	0	0	0	0	0	0	0	0	0	0	0	0	0	0	0	0	0	0	1	1	5	5	1	1	5	5	1
1210	1	1	1	2	1	2	2	2	4	2	2	2	2	2	1	1	2	2	2	1	1	1	0	1	0	0	0	0	0	0	0	0	2	0	0	0	0	0	0	0	1	1	5	5	1	3	5	5	1
1211	2	1	4	4	1	1	4	3	1	3	1	4	4	5	3	5	5	4	5	1	1	0	0	0	1	0	0	1	0	1	2	0	1	1	0	0	1	0	1	0	3	2	3	4	2	3	4	2	2
1212	1	1	4	4	3	1	3	3	3	3	4	1	1	2	1	1	1	4	1	0	0	0	1	2	0	1	1	1	1	1	0	1	2	0	1	2	1	1	0	2	1	1	1	2	1	1	1	3	1
1213	2	1	2	4	2	2	3	4	3	1	5	3	4	3	3	3	4	3	4	2	1	1	0	2	0	0	1	2	1	1	2	0	1	0	1	0	3	0	1	3	3	5	2	4	4	4	2	3	4
1214	1	1	3	3	2	1	3	2	1	1	3	3	3	5	1	1	5	2	1	0	0	2	0	2	0	3	0	3	3	3	3	2	3	1	2	2	3	1	3	3	3	4	1	1	4	5	1	1	5
1215	1	1	2	2	1	1	2	2	3	1	1	4	2	5	4	4	5	1	2	2	0	1	1	1	0	1	0	2	3	2	1	1	1	2	1	0	1	1	1	1	2	4	3	4	5	4	2	3	4
1216	2	1	2	2	1	1	4	3	3	1	1	1	1	5	1	1	1	3	3	2	1	0	0	1	2	0	0	0	1	1	0	0	0	0	1	0	0	0	0	0	3	4	2	2	2	2	5	2	1
1217	2	1	3	2	1	5	1	1	1	1	5	5	5	1	1	1	5	1	1	0	0	1	1	3	1	0	0	0	1	2	2	1	1	0	1	0	3	0	0	0	1	1	1	1	1	1	1	1	4
1218	2	1	4	4	2	1	5	4	3	1	5	3	2	2	4	4	3	5	5	1	1	3	2	2	1	2	3	2	3	3	3	3	1	3	1	1	1	2	2	1	4	4	3	3	4	2	5	3	3
1219	1	1	5	4	4	3	5	4	4	5	5	3	2	3	2	2	3	4	2	0	1	1	1	2	1	0	1	1	3	2	3	2	1	0	0	0	0	1	2	0	5	3	3	5	3	1	1	1	1
1220	2	1	3	3	2	2	2	2	2	2	2	2	2	3	2	2	2	1	2	0	0	0	0	0	0	0	0	0	0	0	0	0	1	0	0	0	0	0	0	0	2	1	3	4	2	2	4	4	2
1221	1	1	4	4	3	1	3	3	2	1	2	1	2	3	1	2	2	2	3	0	0	1	0	1	0	1	1	1	0	1	1	0	1	0	0	0	1	0	0	0	2	4	3	3	3	3	4	2	3
1222	1	1	5	5	2	1	1	1	1	2	3	2	2	2	3	2	3	2	3	1	1	1	1	2	2	2	2	3	2	2	2	1	2	1	1	1	1	1	1	1	4	4	2	3	4	4	2	1	3
1223	2	1	2	4	1	2	4	4	4	1	3	1	3	5	1	1	5	5	5	0	0	1	3	3	3	0	1	3	3	1	1	1	1	0	1	1	1	1	0	1	2	2	1	3	4	3	2	4	4
1224	1	1	3	4	1	1	3	4	3	1	1	1	1	1	3	4	2	2	3	1	1	0	0	1	1	0	1	3	0	3	3	0	1	0	0	0	1	0	0	0	1	3	4	3	3	1	5	3	2
1225	2	1	3	3	3	1	3	3	3	3	3	1	2	3	3	3	3	3	3	0	1	0	0	1	0	0	1	0	0	0	0	0	0	0	0	0	0	0	0	0	2	2	3	3	3	3	3	3	3
1226	1	1	1	3	4	1	5	3	4	3	5	3	3	5	4	4	2	3	4	1	0	1	0	3	1	0	0	2	1	0	0	0	1	0	0	0	0	0	0	0	3	4	2	5	2	1	5	3	1
1227	2	1	3	3	3	3	2	2	2	2	1	2	2	2	3	2	3	3	3	0	1	2	2	2	2	1	1	2	1	1	1	1	1	1	1	1	2	2	2	1	3	1	3	2	4	4	1	3	5
1228	1	1	3	4	3	1	3	4	4	1	4	3	3	3	3	3	3	3	3	1	1	0	0	0	0	0	0	0	0	0	0	0	0	0	0	0	0	0	0	0	1	1	1	1	1	1	1	3	2
1229	2	1	2	2	3	1	4	2	1	1	1	1	1	1	2	2	4	4	3	2	0	3	1	2	1	0	1	1	1	1	2	2	1	2	2	2	1	0	0	1	3	4	2	2	3	4	4	4	2
1230	2	1	3	3	3	1	4	3	2	3	3	3	2	3	1	1	4	2	5	1	0	0	0	1	0	0	0	1	1	0	1	1	1	0	1	0	1	0	1	1	3	3	1	1	2	2	2	4	2
1231	2	1	4	5	3	1	5	5	3	1	1	2	1	3	3	2	5	5	4	1	0	1	0	1	0	1	2	0	1	0	1	1	1	1	0	1	1	1	0	1	3	2	3	5	4	5	4	4	2
1232	2	1	3	3	2	1	3	3	2	2	3	2	2	3	1	2	1	2	3	1	0	0	0	2	0	0	0	1	1	0	0	0	1	0	0	0	0	1	0	0	4	2	3	2	3	1	4	2	2
1233	1	1	4	3	1	1	1	3	1	2	1	1	1	5	4	4	2	2	3	2	1	2	0	1	1	0	2	2	2	2	2	2	1	2	1	1	1	2	2	2	4	4	2	3	4	2	2	1	4
1234	2	1	3	3	1	3	2	3	3	3	3	3	3	3	3	3	4	3	3	1	0	0	0	0	0	0	0	0	0	0	0	0	0	0	0	0	0	0	0	0	1	1	1	1	1	1	5	4	1
1235	2	1	2	2	1	1	2	2	4	1	1	1	1	1	3	3	2	1	1	1	1	2	1	1	1	2	1	2	1	1	2	2	1	1	1	1	2	2	1	1	3	4	3	3	4	3	2	3	4
1236	2	1	3	3	3	1	2	4	4	2	5	3	2	4	3	3	3	3	4	1	1	1	0	2	0	0	1	1	0	1	0	0	1	0	1	0	1	0	1	0	3	4	3	4	4	3	3	4	3
1237	2	1	5	5	2	1	5	4	4	1	5	4	4	1	4	4	4	4	5	2	2	3	3	3	2	3	3	2	3	3	3	3	1	3	2	2	2	3	3	2	4	4	5	3	4	4	5	3	3
1238	1	1	3	3	1	1	2	2	1	3	2	1	1	3	1	2	5	2	2	3	0	1	0	1	0	0	0	1	1	0	0	0	1	1	0	0	1	0	0	0	3	3	3	3	3	3	3	3	3
1239	1	1	3	4	4	3	4	4	4	3	3	3	3	3	3	3	3	3	4	2	1	2	0	1	1	0	1	0	1	1	1	1	1	1	1	0	0	0	0	0	1	1	2	2	2	2	2	3	2
1240	1	1	2	1	2	1	3	5	1	2	2	1	1	2	1	2	3	3	1	1	1	0	2	2	0	0	3	3	0	1	1	1	1	0	0	0	1	1	0	0	2	2	1	3	3	2	5	2	1
1241	2	1	4	4	1	1	4	5	2	2	5	2	4	4	5	5	5	4	4	0	0	1	0	3	0	0	1	0	1	0	0	0	0	0	0	0	1	0	1	0	2	1	2	4	1	1	2	3	2
1242	2	1	3	1	2	2	3	2	3	1	1	1	1	2	1	1	2	2	2	0	1	2	2	1	2	2	2	2	1	1	1	1	1	2	1	1	2	2	1	1	4	1	4	3	4	4	1	3	5
1243	2	1	1	3	1	1	3	2	1	2	1	1	1	5	5	5	4	4	3	0	0	0	0	1	0	0	0	2	0	0	0	0	0	0	0	0	0	0	0	0	2	1	4	4	3	1	3	3	1
1244	2	1	3	3	4	4	4	4	3	1	1	1	1	1	3	3	5	1	3	0	0	0	0	2	0	0	1	1	1	0	0	0	0	0	0	0	0	0	0	0	2	2	3	5	3	1	3	5	1
1245	2	1	2	2	2	1	3	3	3	1	2	2	1	2	1	3	3	3	2	1	1	1	0	1	0	2	1	1	0	1	0	1	1	0	0	0	1	0	1	0	4	3	3	3	4	4	2	4	4
1246	1	1	4	2	1	2	2	1	2	1	1	1	1	3	2	1	4	1	2	1	0	1	0	1	1	0	0	1	1	0	0	2	1	1	1	0	1	0	0	0	1	2	3	4	3	2	5	2	4
1247	1	1	4	4	1	1	3	4	1	1	1	1	1	1	1	1	4	5	4	0	2	3	0	3	3	0	2	3	3	1	3	3	1	1	3	3	3	1	1	3	5	5	1	3	5	5	1	2	5
1248	1	1	3	4	3	1	5	5	3	5	5	4	4	5	4	5	5	3	3	1	0	0	0	3	0	0	1	1	0	1	1	1	1	0	0	0	1	0	0	0	2	1	2	4	4	1	5	4	2
1249	1	1	3	3	2	1	3	3	2	1	1	1	2	1	1	1	2	2	2	1	0	2	1	2	0	0	1	0	2	0	0	0	0	0	1	0	1	0	0	1	3	3	2	2	3	4	1	3	4
1250	1	1	3	2	1	1	3	3	3	3	1	2	2	2	1	2	2	1	2	1	1	1	1	1	1	1	1	2	1	1	1	1	1	1	1	1	1	1	1	1	4	3	3	3	3	2	2	4	3
1251	2	1	4	3	1	1	5	4	2	1	5	4	4	1	4	4	4	4	4	3	3	3	3	2	1	3	3	3	3	3	3	3	1	3	3	3	3	3	3	3	4	4	4	2	4	3	4	3	4
1252	1	1	2	2	1	1	1	1	5	3	2	1	1	2	2	2	2	1	1	0	0	0	0	0	0	0	0	0	0	0	0	0	0	0	0	0	1	0	0	0	1	1	4	4	2	3	3	3	2
1253	2	1	2	2	2	1	5	4	1	3	5	1	1	2	1	3	3	3	3	0	0	0	0	1	0	0	1	1	0	0	0	0	1	0	0	0	1	0	1	0	1	2	1	4	2	1	5	4	1
1254	2	1	3	5	2	1	5	4	2	1	1	2	2	1	1	1	2	3	3	3	1	0	0	1	3	0	3	3	0	0	1	2	0	1	0	0	3	0	3	0	4	5	4	3	4	5	1	4	2
1255	2	1	1	1	1	1	1	1	1	1	1	1	1	1	1	1	1	1	1	0	0	1	0	2	2	2	2	2	2	2	2	2	2	2	2	2	2	2	2	2	4	3	4	3	3	3	3	3	3
1256	2	1	3	3	1	1	4	5	3	1	4	4	4	5	5	5	5	3	4	2	1	1	1	2	1	1	2	3	0	1	2	1	1	1	0	0	3	2	2	0	4	5	5	4	4	2	2	5	3
1257	2	1	3	3	4	3	4	5	2	5	4	3	5	4	2	4	3	5	2	3	2	1	1	3	2	0	2	0	2	1	1	2	0	1	2	3	1	2	0	2	4	2	4	3	2	4	2	5	1
1258	1	1	3	4	2	2	3	2	2	2	2	3	3	4	2	3	2	2	2	1	0	0	0	2	0	0	0	1	0	0	0	0	1	0	0	0	0	0	0	0	1	1	3	4	3	2	1	3	1
1259	2	1	3	3	1	1	4	5	2	1	2	1	3	5	2	3	3	2	4	1	0	1	0	2	0	0	1	1	0	1	0	0	1	0	1	0	1	0	0	0	3	2	4	4	4	2	4	4	2
1260	2	1	2	2	2	2	3	4	2	2	1	1	1	2	2	2	3	2	2	1	1	0	0	1	0	0	0	1	0	1	1	0	1	0	0	0	0	0	0	0	2	3	4	4	3	2	4	4	2
1261	1	1	5	5	1	1	2	4	5	1	2	1	1	3	1	3	2	2	1	1	3	2	1	3	2	0	2	2	3	0	3	2	2	1	3	3	1	1	1	3	2	3	1	3	4	5	2	1	5
1262	2	1	3	4	1	1	2	2	1	1	1	1	1	1	2	2	1	1	1	3	0	0	0	0	0	0	0	0	0	0	0	0	0	0	0	0	0	0	0	0	1	1	5	5	2	1	5	5	2
1263	2	1	3	2	3	1	3	3	3	1	4	1	1	3	1	2	4	3	3	1	2	1	1	3	1	1	1	1	3	1	1	1	1	1	1	1	1	1	1	2	3	4	1	2	3	3	4	4	4
1264	2	1	3	5	2	1	4	5	2	1	3	3	1	2	1	1	2	4	5	0	1	2	0	0	0	0	1	1	0	0	0	0	0	0	0	0	2	0	0	0	1	1	4	3	3	1	4	5	1
1265	2	1	4	2	1	1	5	4	2	1	5	3	3	1	3	3	4	4	4	3	3	3	3	2	1	3	3	3	3	3	3	3	1	3	3	3	3	3	3	3	4	4	2	2	4	4	4	2	5
1266	1	1	2	2	1	1	1	1	1	1	1	1	1	1	1	1	1	1	1	1	1	1	0	1	0	1	1	1	1	1	1	1	0	1	0	0	1	1	1	1	3	4	2	2	5	4	1	3	3
1267	2	2	2	2	3	1	4	4	2	2	1	3	1	3	3	4	3	2	3	2	1	1	1	1	0	1	2	2	0	1	1	0	2	0	1	0	0	1	1	0	4	4	4	3	4	4	4	5	3
1268	2	1	2	3	1	1	3	3	1	1	2	3	2	2	1	1	2	1	3	1	0	0	0	0	0	0	0	0	0	0	0	0	0	0	0	0	0	1	1	0	1	1	1	1	3	3	4	4	3
1269	1	1	1	1	1	1	1	1	1	1	1	1	1	1	1	1	1	1	1	0	0	0	0	0	0	0	0	0	0	0	0	0	0	0	0	0	0	0	0	0	1	1	5	5	1	1	5	5	1
1270	2	1	4	4	1	1	4	4	3	1	1	1	1	3	1	1	2	2	2	2	1	0	0	0	0	0	1	1	0	1	1	1	1	0	0	0	1	1	1	0	3	3	4	3	2	2	1	4	3
1271	1	1	5	4	4	1	5	4	4	4	5	3	3	1	1	1	5	5	5	1	1	2	1	3	3	2	3	2	1	1	1	2	2	2	1	1	2	3	2	2	3	5	3	4	3	3	3	4	5
1272	2	1	3	4	3	2	4	4	5	2	1	5	4	4	4	4	4	2	3	2	1	1	0	3	1	0	0	0	0	0	0	0	0	0	0	0	1	0	0	0	2	2	3	2	2	2	4	3	2
1273	1	1	5	3	2	1	2	1	2	1	1	1	1	4	1	5	2	1	5	0	0	0	1	3	0	0	1	0	2	2	0	0	0	1	0	2	3	1	0	1	3	3	4	5	4	1	5	2	2
1274	2	1	2	2	1	2	3	4	1	1	2	4	3	3	2	2	3	3	3	1	1	1	1	2	2	0	2	2	1	1	2	1	2	2	1	0	2	0	0	1	4	4	2	3	4	4	1	2	5
1275	1	1	2	1	1	1	2	2	1	1	2	1	2	1	4	4	3	1	2	0	0	0	0	0	0	0	0	1	1	0	0	0	1	0	1	0	0	0	0	0	1	1	3	4	3	1	5	4	1
1276	1	1	2	2	2	2	2	2	2	2	2	2	2	2	2	2	2	2	2	0	0	0	0	1	0	0	0	0	0	0	0	0	0	0	0	0	0	0	0	0	3	3	3	3	3	3	3	3	3
1277	1	1	3	3	2	1	4	4	3	2	3	3	2	3	3	4	3	3	2	0	0	0	0	1	0	0	1	1	0	0	0	0	0	0	0	0	0	1	1	0	1	1	2	4	2	3	3	3	3
1278	2	1	2	2	2	1	2	2	2	3	2	2	1	2	2	2	2	3	3	1	0	0	0	0	0	0	0	0	0	0	0	0	1	0	0	0	0	0	0	0	2	1	3	4	2	1	1	5	2
1279	1	1	2	2	2	3	2	4	5	1	1	3	2	2	2	2	2	2	2	1	0	1	0	2	0	0	0	1	1	1	1	1	1	1	1	1	2	1	1	0	2	2	2	2	2	2	2	3	3
1280	1	1	1	2	1	1	2	3	2	3	1	1	2	1	2	1	3	1	1	0	0	0	0	0	0	0	0	0	0	0	0	0	0	0	0	0	0	0	0	0	1	1	5	5	1	2	2	5	1
1281	2	1	4	4	4	4	4	3	4	2	1	2	1	4	4	2	4	4	4	1	1	2	2	1	1	2	2	2	1	2	2	2	2	1	2	1	1	0	3	1	3	3	4	4	4	2	4	4	2
1282	2	1	2	2	1	1	2	2	3	1	5	1	1	2	2	2	3	2	2	0	0	0	0	1	0	0	0	1	0	1	1	1	1	0	0	0	0	0	0	0	2	2	5	5	3	4	1	3	5
1283	2	1	5	5	4	2	4	2	3	1	1	1	1	2	4	4	4	2	2	1	0	0	0	1	1	1	1	3	0	1	1	1	1	0	1	0	0	0	2	1	4	1	3	3	3	1	1	1	1
1284	2	1	3	2	1	1	5	5	4	5	1	5	5	2	5	5	5	4	4	2	3	3	3	3	3	0	3	3	0	3	3	3	1	2	2	2	2	3	3	3	5	5	5	4	4	1	1	4	1
1285	1	1	3	3	2	1	3	2	2	1	3	2	4	3	5	5	5	3	3	1	1	1	0	1	1	1	2	3	0	1	1	1	1	1	0	0	1	1	1	1	2	2	4	4	2	3	4	4	2
1286	2	1	2	2	2	1	3	3	1	3	3	3	3	3	1	1	3	3	3	1	1	1	1	0	1	0	1	1	0	1	2	1	1	1	0	0	1	0	0	0	2	3	4	4	2	2	2	3	3
1287	2	1	3	3	2	1	3	3	2	2	2	2	2	2	5	5	4	3	3	1	0	1	0	1	1	1	1	1	1	1	1	1	1	1	1	0	1	1	1	0	2	2	2	2	2	3	3	3	3
1288	2	1	3	3	3	2	4	4	1	1	3	2	4	4	4	4	4	3	4	2	2	2	0	1	0	0	1	2	1	1	1	1	1	1	0	0	1	0	1	0	2	2	3	4	2	2	4	3	3
1289	1	1	1	1	2	1	1	2	1	1	4	2	1	3	1	1	3	1	2	1	1	0	0	0	0	0	0	1	0	0	0	0	1	0	0	0	0	0	0	0	1	1	4	4	3	2	4	4	2
1290	2	1	3	3	2	1	3	3	1	2	2	3	2	3	3	3	3	2	2	1	1	1	0	1	0	0	1	1	0	1	1	1	1	1	1	0	1	1	1	0	3	4	3	3	2	2	4	3	2
1291	2	1	3	1	1	1	5	3	1	2	2	2	1	2	1	3	5	2	3	1	0	1	2	1	2	0	1	2	3	3	3	3	1	3	3	2	3	3	3	3	3	5	3	4	5	5	5	3	5
1292	2	1	3	4	4	5	4	3	3	1	4	3	3	1	1	1	3	3	3	0	0	0	0	1	0	0	0	0	2	0	0	0	0	0	1	0	1	0	0	0	3	3	2	1	2	2	3	2	2
1293	2	1	3	3	1	1	4	5	2	1	3	4	3	4	2	2	4	4	4	1	1	0	1	3	0	1	2	1	1	1	1	1	1	0	1	0	1	0	0	0	2	3	2	3	4	4	4	3	3
1294	2	1	4	3	1	1	3	5	5	3	5	1	1	1	3	3	4	3	3	1	0	0	0	0	0	0	1	3	0	0	0	0	1	0	0	0	1	0	0	0	3	1	2	5	3	1	5	3	1
1295	2	1	4	5	2	3	5	5	5	1	5	5	5	3	3	3	3	4	4	1	0	3	3	3	3	3	3	3	3	0	0	1	0	1	1	0	0	3	1	0	3	5	1	4	3	1	5	5	1
1296	1	1	3	2	1	2	2	1	1	1	1	1	1	2	2	2	3	2	1	1	0	1	0	1	1	0	0	1	0	1	1	1	1	1	1	0	1	0	0	0	1	2	1	3	3	2	5	2	3
1297	1	1	3	4	3	2	3	4	3	2	3	2	2	3	4	4	5	4	4	1	2	1	0	1	1	1	1	2	1	1	1	0	1	0	1	0	0	1	1	1	3	3	3	3	3	3	3	2	3
1298	1	1	3	3	2	1	2	2	4	1	3	4	1	3	2	2	1	2	3	0	1	1	0	1	0	0	0	1	0	1	1	0	0	0	1	0	1	0	0	2	2	2	4	4	1	3	4	3	1
1299	1	1	4	5	3	2	2	4	1	1	1	2	2	4	1	1	5	4	4	2	2	0	0	3	1	0	1	1	2	0	2	1	0	0	0	0	1	1	0	0	2	3	3	2	1	5	2	4	3
1300	2	1	1	4	1	2	4	3	4	2	4	1	1	2	1	3	4	1	1	0	0	0	0	0	0	0	0	1	1	1	1	0	0	0	0	0	1	1	0	0	4	2	3	3	1	3	3	3	3
1301	2	1	1	3	1	1	4	2	2	1	2	3	3	3	3	2	2	2	2	2	1	1	1	1	1	0	0	2	0	0	1	1	1	1	1	0	1	0	0	0	1	2	5	4	3	1	4	5	5
1302	1	1	4	5	4	2	4	3	3	2	2	3	3	2	4	4	3	1	2	1	0	0	0	0	0	0	1	1	0	0	0	0	0	0	0	0	0	0	0	0	1	1	5	5	1	1	5	5	1
1303	1	1	4	4	3	2	5	5	3	3	5	3	4	3	1	5	5	4	5	1	2	1	1	3	1	3	3	3	1	1	2	1	1	0	1	0	3	3	1	1	4	4	2	3	4	5	4	3	5
1304	1	1	1	1	1	1	2	2	1	3	3	1	1	2	2	2	3	2	1	1	0	0	0	1	0	0	0	1	0	0	0	0	0	0	0	0	0	0	0	0	2	1	4	4	2	2	4	5	2
1305	2	1	5	5	1	1	3	2	2	1	1	1	1	1	2	1	2	1	3	1	1	2	1	2	2	3	3	3	1	2	3	1	3	1	0	1	1	2	2	2	3	3	2	3	4	5	1	1	1
1306	2	1	3	4	2	1	2	5	2	1	1	1	1	1	1	1	2	3	3	0	0	0	0	1	0	1	0	2	0	1	1	0	1	1	0	0	3	0	1	1	4	3	3	2	4	4	2	4	2
1307	2	1	3	1	1	1	3	3	1	5	2	3	2	1	4	4	4	2	3	0	1	1	0	1	0	0	2	2	0	1	0	0	1	1	1	0	0	0	0	0	2	3	2	4	4	1	5	4	1
1308	2	1	3	4	1	2	4	4	3	4	3	1	1	3	2	2	3	3	3	2	2	0	0	2	2	0	2	3	1	1	1	0	0	0	0	0	2	0	1	0	3	2	1	3	4	3	4	4	2
1309	2	1	3	1	1	1	5	5	1	5	5	5	5	5	5	1	1	5	5	0	3	3	3	3	3	2	3	3	3	3	3	3	3	3	3	3	3	3	3	3	1	5	5	5	1	1	1	5	1
1310	2	1	5	1	5	1	4	4	1	3	5	3	3	5	3	1	1	2	3	1	1	2	1	3	0	0	1	1	1	0	0	2	0	1	3	2	1	0	0	1	3	3	2	2	4	2	2	1	4
1311	2	1	2	2	3	2	2	5	5	2	5	2	4	5	4	3	1	3	5	3	1	0	1	3	0	2	3	2	0	1	1	0	0	0	0	0	1	1	1	0	2	2	4	3	2	5	1	3	3
1312	2	1	2	5	1	1	5	5	1	1	1	2	2	5	1	1	5	5	5	2	1	1	1	2	2	1	1	3	3	2	1	3	1	2	3	0	3	3	3	3	5	5	1	2	1	3	1	5	5
1313	2	1	2	2	2	1	3	2	3	1	2	2	3	4	3	3	2	2	3	1	0	0	0	1	1	0	1	1	1	0	0	0	2	0	0	0	0	0	0	0	3	2	4	3	3	2	5	4	1
1314	1	1	2	2	3	1	2	2	2	3	3	1	1	3	2	2	2	2	2	0	0	0	0	2	0	0	0	1	0	0	0	0	0	0	0	0	0	0	0	0	1	2	3	3	1	2	3	3	3
1315	2	1	2	5	1	1	5	5	1	1	4	2	2	5	1	1	5	3	5	3	3	3	2	2	3	3	3	3	3	3	0	3	3	3	3	1	3	3	3	3	1	5	1	1	1	1	1	5	5
1316	1	1	4	4	4	1	4	4	4	3	4	4	4	4	4	4	4	4	4	0	0	0	0	0	0	0	0	0	0	0	0	0	0	0	0	0	0	0	0	0	1	1	1	1	1	1	1	1	1
1317	2	1	4	5	3	3	5	5	4	5	5	4	4	5	3	3	5	3	5	3	3	1	1	2	1	3	2	3	3	2	3	2	1	3	2	3	3	3	1	2	4	5	2	3	4	4	3	3	4
1318	2	1	4	3	1	1	4	3	3	1	1	1	2	3	1	1	2	3	3	0	0	1	0	2	1	1	0	2	1	0	2	1	0	1	0	0	1	0	0	0	3	3	3	3	4	2	1	2	5
1319	1	1	2	1	1	1	1	1	1	1	1	1	1	2	1	1	1	1	1	0	1	1	0	0	0	0	0	0	0	0	0	0	0	0	1	0	0	0	0	0	1	1	5	5	1	2	5	3	1
1320	1	1	2	4	1	2	3	3	4	2	5	4	2	5	5	5	5	3	4	2	2	2	2	1	3	3	3	3	3	3	2	3	2	2	1	2	2	3	1	3	3	2	3	4	3	4	5	5	2
1321	1	1	4	4	1	2	3	3	2	1	4	1	2	2	1	1	4	1	2	1	1	0	0	2	0	0	1	1	0	0	0	0	0	0	0	0	0	0	0	0	2	1	3	5	3	4	2	3	3
1322	2	1	3	3	1	1	4	2	3	1	1	1	1	1	1	1	1	3	3	0	0	2	0	1	3	1	1	3	2	1	3	1	0	2	2	0	2	0	0	1	3	4	2	3	4	5	1	4	3
1323	2	1	3	2	2	2	3	3	2	1	2	1	4	3	2	2	2	3	4	1	2	2	2	2	1	1	2	2	1	2	2	1	1	1	1	0	2	2	2	0	2	4	3	2	4	3	3	3	2
1324	2	1	5	5	4	4	5	5	3	3	5	5	5	5	5	5	5	5	5	2	2	1	1	2	1	2	2	2	1	2	2	2	0	1	1	0	1	1	1	0	3	5	3	3	3	3	5	3	2
1325	2	1	3	3	2	1	2	2	3	3	3	1	2	3	2	2	2	4	4	1	1	0	1	1	1	0	0	1	0	1	0	0	1	1	0	0	1	0	1	0	2	2	4	4	2	2	4	3	2
1326	1	1	5	5	1	1	5	5	5	1	5	1	5	1	1	1	5	5	5	3	3	3	0	3	0	0	3	3	3	3	3	3	3	3	3	3	3	0	3	3	5	5	1	1	5	1	1	5	5
1327	1	1	2	1	1	1	1	1	1	1	1	1	1	1	1	1	1	1	1	0	0	0	0	0	0	0	0	0	0	0	0	0	0	0	0	0	0	0	0	0	1	1	1	1	1	1	1	1	1
1328	2	1	2	2	1	2	4	4	1	1	1	2	2	3	2	4	2	2	4	1	1	0	1	2	1	1	1	2	0	3	1	1	1	0	0	0	1	0	1	1	2	5	3	4	2	3	2	4	4
1329	2	1	5	5	1	1	5	1	3	2	5	3	4	5	5	5	5	4	5	3	3	2	1	3	3	1	3	3	2	3	3	3	1	2	0	1	3	3	3	1	4	4	1	2	5	3	5	2	2
1330	2	1	3	3	3	1	4	3	3	1	1	1	1	1	1	1	1	3	1	0	0	1	0	1	0	0	1	0	1	1	1	1	1	0	0	0	0	0	0	0	3	2	1	4	3	4	3	4	2
1331	2	1	4	4	3	1	3	2	1	1	2	1	1	2	2	2	3	2	3	1	1	0	0	0	0	0	0	1	0	0	0	0	0	0	1	0	0	0	0	0	2	2	5	4	3	3	5	5	3
1332	1	1	4	4	4	5	5	5	2	3	1	3	3	4	4	4	5	2	4	2	2	2	0	3	1	0	2	3	1	1	2	2	1	3	1	1	2	1	2	0	4	5	3	4	2	5	5	5	3
1333	1	1	1	1	1	1	1	1	1	2	1	1	1	1	2	2	3	1	1	2	1	1	0	1	0	1	0	1	0	1	1	1	1	1	1	0	1	0	0	1	1	1	5	5	1	5	5	3	1
1334	2	2	4	2	1	1	3	1	1	1	1	1	1	1	2	2	2	1	1	0	0	1	0	0	0	0	2	1	0	0	0	0	1	0	0	0	1	0	0	0	1	2	5	5	1	1	5	5	1
1335	2	1	1	2	1	1	2	3	1	1	2	1	1	5	1	1	1	5	1	0	0	0	0	3	0	0	0	2	0	0	0	0	0	0	0	0	0	0	0	0	3	4	2	1	1	5	1	4	1
1336	1	1	4	4	3	3	4	4	4	1	1	2	2	2	3	3	3	3	4	2	1	1	0	1	1	2	1	2	2	1	1	1	1	1	1	0	2	1	1	0	3	3	3	3	3	3	3	3	3
1337	2	1	2	2	2	3	1	1	2	2	2	1	2	2	2	2	1	1	2	1	0	1	0	1	0	1	1	1	1	1	0	0	1	0	0	0	1	0	0	0	1	1	3	4	3	3	4	3	3
1338	1	1	5	5	5	1	4	2	5	1	2	1	1	1	1	1	4	2	3	2	2	1	1	1	0	0	1	1	1	1	1	1	1	1	1	1	1	0	1	1	3	4	4	4	4	4	1	2	4
1339	1	1	2	4	1	1	1	4	5	1	4	1	1	1	1	1	3	1	3	0	0	0	0	1	0	0	0	0	0	0	1	0	0	0	1	0	0	0	0	0	1	1	4	3	1	2	5	4	3
1340	2	1	2	4	1	1	4	4	2	1	2	1	1	2	1	1	3	3	2	1	1	2	0	1	0	0	2	0	1	1	0	0	1	0	1	0	0	0	0	0	1	4	4	4	3	4	3	2	2
1341	1	1	3	3	3	1	4	4	3	1	1	2	2	2	1	1	2	4	5	1	0	0	0	1	0	0	0	0	0	1	1	0	0	0	1	0	0	0	0	0	2	1	5	5	3	2	2	4	1
1342	1	1	3	3	1	2	3	3	2	1	1	1	1	2	1	1	1	1	2	0	0	0	0	1	0	0	0	0	0	1	1	1	0	0	0	0	0	0	0	0	1	1	4	4	1	1	3	5	1
1343	1	1	3	3	3	1	3	3	1	3	1	1	1	1	1	1	3	1	1	1	0	0	0	1	1	0	0	0	0	0	0	0	0	0	1	0	0	0	0	0	1	1	3	3	4	1	1	1	1
1344	2	1	1	1	2	1	1	1	1	1	1	1	1	1	1	1	1	1	1	0	0	0	0	0	0	0	0	0	0	0	0	0	0	0	0	0	0	0	0	0	1	1	3	2	1	1	2	4	3
1345	2	1	3	3	3	3	3	3	2	3	2	3	2	1	1	1	2	2	3	1	0	1	1	1	1	0	1	1	1	1	1	1	1	1	1	1	1	1	1	1	3	2	3	4	3	3	3	3	3
1346	2	1	2	2	3	1	2	2	2	2	3	2	2	2	2	2	2	2	2	1	1	1	1	1	1	1	1	1	1	1	1	1	1	0	0	0	0	0	0	0	4	3	3	4	4	3	3	3	3
1347	1	1	5	5	3	1	2	3	3	1	2	1	1	2	1	2	2	1	1	0	0	0	0	1	0	0	0	0	0	0	0	0	0	0	0	0	0	0	0	0	1	1	3	3	3	2	2	4	3
1348	2	1	4	4	3	5	4	2	1	3	1	2	2	5	5	5	5	3	2	0	1	1	0	0	0	0	0	1	0	0	0	0	0	0	0	0	0	0	0	0	3	4	4	5	4	1	5	3	1
1349	2	1	3	3	2	1	4	4	2	1	2	1	1	4	1	4	1	1	1	0	0	0	0	0	0	0	0	1	1	0	0	0	0	0	0	0	0	0	0	0	3	2	3	4	3	3	4	3	3
1350	1	1	3	4	3	1	4	4	1	2	2	2	2	2	1	1	2	4	4	2	1	2	1	3	1	0	1	1	1	1	1	1	0	0	1	2	2	0	0	0	3	4	3	3	3	3	3	3	3
1351	1	1	5	5	5	1	3	4	5	1	1	1	5	5	5	1	5	2	2	0	0	0	0	0	0	0	0	0	0	0	0	0	0	0	0	0	0	0	0	0	1	1	1	1	1	1	1	1	1
1352	2	1	3	2	5	4	5	4	3	2	2	1	2	3	1	1	3	3	3	2	1	1	0	1	0	0	1	1	2	1	1	1	0	0	0	0	1	1	1	1	3	2	2	2	2	4	3	4	3
1353	1	1	2	2	2	1	3	2	2	2	2	2	2	2	2	2	2	2	2	1	1	1	1	1	1	0	1	1	1	1	1	1	1	1	1	1	1	1	1	1	2	2	2	2	2	2	2	2	2
1354	2	1	4	4	4	2	4	5	4	1	4	2	3	1	2	2	2	5	5	1	1	0	1	2	2	1	1	1	1	1	1	1	1	2	1	0	2	2	2	1	4	2	2	3	3	3	2	2	4
1355	1	1	3	2	1	1	3	3	1	1	1	1	1	3	2	2	2	1	3	0	0	1	0	1	0	0	1	1	0	0	0	0	1	0	1	0	1	0	0	0	1	1	4	5	2	1	4	4	1
1356	1	1	3	2	4	3	3	2	1	1	1	1	3	4	1	5	4	2	3	1	0	0	0	0	0	0	1	2	0	0	0	0	2	0	1	0	0	0	0	0	3	2	3	4	4	2	5	5	1
1357	1	1	1	3	1	2	2	1	1	2	3	2	1	3	2	2	4	1	2	1	1	0	0	1	0	0	1	2	0	0	2	1	3	0	1	0	1	0	0	0	3	1	4	4	2	1	5	5	1
1358	2	1	2	1	1	1	2	2	1	1	1	1	1	1	1	1	2	2	2	1	0	0	0	0	0	1	1	1	0	0	0	0	0	0	0	0	1	1	0	0	2	1	4	5	3	3	1	4	1
1359	2	1	2	2	2	1	2	2	1	1	2	2	1	1	2	2	2	2	2	0	0	1	0	0	1	0	0	1	0	0	0	0	1	0	0	0	1	0	0	0	2	2	4	4	2	3	4	4	3
1360	1	1	3	3	3	1	3	1	1	1	1	1	1	1	1	1	1	1	1	0	1	0	0	1	1	0	3	2	1	1	1	1	0	0	2	0	1	0	1	0	2	2	1	3	3	3	1	2	3
1361	1	1	4	5	1	1	3	4	5	1	1	1	1	1	1	1	1	1	1	2	2	3	2	3	2	1	2	3	3	1	1	3	3	3	3	3	3	3	3	3	5	5	1	1	5	5	3	1	5
1362	2	1	2	3	2	1	3	2	1	3	1	2	3	2	1	3	2	3	3	1	1	0	0	1	0	1	2	3	0	0	0	0	1	0	0	0	1	1	0	0	1	3	4	4	4	1	3	4	1
1363	2	1	3	3	1	1	1	1	1	2	3	2	1	2	3	1	1	1	1	1	1	2	2	2	1	1	1	2	2	1	1	1	0	1	1	1	2	1	1	1	2	5	3	2	3	3	3	2	3
1364	2	1	2	2	1	1	2	2	1	5	1	1	1	2	3	3	3	1	2	1	1	0	0	0	0	0	0	1	0	1	0	0	1	0	0	0	0	1	1	0	2	1	5	5	3	1	5	4	1
1365	2	1	4	4	1	1	3	2	2	1	4	4	3	5	2	3	4	4	2	1	3	1	0	0	1	0	1	3	0	0	1	1	1	1	0	0	2	0	0	0	5	4	4	2	5	4	3	4	2
1366	2	1	1	2	1	1	2	1	1	1	1	1	1	1	1	1	2	2	2	1	1	0	0	0	0	0	1	3	0	0	2	0	3	0	0	0	2	0	0	0	1	2	5	5	4	4	5	5	1
1367	1	1	4	4	1	2	3	4	2	3	3	2	2	2	1	1	5	4	4	1	0	0	0	2	0	0	0	1	0	0	0	0	1	0	0	0	0	0	0	0	3	3	3	3	3	4	2	2	4
1368	2	1	3	2	1	1	1	1	1	1	1	1	1	2	1	1	2	1	1	0	0	0	0	0	0	0	0	1	0	0	0	0	0	0	0	0	0	0	0	0	1	1	5	5	2	1	5	5	1
1369	1	1	4	4	3	2	3	5	1	5	5	4	1	3	5	5	5	5	3	1	0	1	0	3	2	3	3	3	3	3	2	2	2	2	3	2	1	3	3	2	4	4	1	4	5	4	1	2	5
1370	2	1	4	2	2	2	5	2	5	1	1	1	1	2	1	1	1	2	2	0	1	0	0	2	0	0	0	3	0	0	0	0	0	0	0	0	1	0	0	0	2	1	1	1	1	1	1	1	5
1371	1	1	2	2	1	1	3	3	3	1	1	1	1	3	3	3	3	2	2	1	1	0	0	1	0	0	0	0	0	0	0	0	0	0	1	0	1	0	0	0	1	1	4	4	1	1	4	5	1
1372	1	1	3	3	2	2	3	3	2	1	5	4	3	4	1	3	3	1	3	3	0	0	0	1	2	0	0	1	1	1	0	0	0	0	0	0	0	0	0	1	4	3	4	2	2	1	1	1	5
1373	2	1	4	4	1	1	1	2	3	1	3	4	4	5	4	4	4	4	4	1	0	1	1	2	2	1	1	3	1	2	1	1	0	1	1	1	1	2	2	1	3	2	3	3	3	2	2	3	3
1374	2	1	5	5	1	1	5	5	3	2	4	2	5	5	5	5	5	5	5	1	1	2	1	3	2	1	2	3	2	3	1	1	0	1	2	1	1	3	3	1	5	3	1	1	5	4	2	2	5
1375	1	1	2	2	3	1	2	2	1	1	1	1	1	3	3	3	4	2	2	0	0	0	0	0	0	0	1	1	0	0	0	0	0	0	0	0	0	0	0	0	1	1	4	3	2	1	5	5	1
1376	1	1	1	1	2	1	1	1	1	1	4	1	1	3	2	2	1	2	2	1	0	0	0	2	0	0	0	1	1	1	1	0	0	0	0	0	0	0	0	0	1	2	3	2	2	3	5	2	2
1377	2	1	2	4	3	5	5	3	4	1	5	1	1	2	1	1	5	2	3	2	1	2	1	2	1	0	3	2	2	2	1	2	0	1	2	0	3	0	3	0	3	4	5	4	3	3	1	3	3
1378	2	1	5	5	5	1	5	5	1	5	5	5	5	5	5	5	1	5	2	0	0	3	1	3	3	3	3	3	3	3	1	3	2	3	1	3	1	3	3	1	3	3	3	5	5	5	5	3	5
1379	2	1	4	2	2	1	5	4	2	1	2	1	1	3	1	1	3	3	4	1	1	0	0	1	0	0	0	1	1	1	0	0	0	0	0	0	1	0	0	0	2	4	2	2	2	2	4	3	1
1380	2	1	5	5	4	1	4	4	3	1	4	1	1	5	3	3	5	5	5	0	1	3	0	2	3	0	0	3	3	2	2	0	0	1	3	2	2	1	2	3	1	3	1	3	1	5	2	1	4
1381	1	1	5	5	2	1	5	4	1	1	2	4	2	5	5	5	5	5	5	0	1	0	0	3	3	0	2	3	0	2	2	1	0	0	2	1	2	2	2	1	3	1	3	5	3	5	1	1	5
1382	2	1	5	5	5	1	5	5	1	5	5	5	5	5	5	5	5	5	2	1	0	3	1	3	3	1	3	3	3	3	1	3	3	3	1	3	3	3	3	3	3	3	5	3	4	5	5	3	5
1383	2	1	2	2	2	1	3	2	2	2	1	1	1	2	3	3	2	2	2	1	0	1	0	1	0	0	0	1	1	0	1	1	2	0	0	0	1	0	0	0	3	3	2	4	3	3	4	4	3
1384	2	1	2	3	1	1	3	3	3	2	3	2	2	3	2	3	4	4	3	0	1	0	0	1	0	1	2	1	0	1	0	0	1	0	0	0	1	0	0	0	1	2	2	3	2	3	4	2	1
1385	1	1	5	5	1	1	5	5	1	3	1	1	1	4	1	1	3	5	5	2	1	1	0	1	0	0	2	3	1	0	1	1	1	0	1	1	1	0	0	0	2	1	2	3	4	3	4	2	3
1386	2	1	2	3	1	2	1	1	1	1	1	1	1	2	1	1	1	1	1	0	0	0	0	1	0	0	0	0	0	0	0	0	0	0	0	0	0	0	0	0	1	1	4	3	1	1	5	5	1
1387	2	1	3	3	1	1	3	3	2	1	2	2	3	3	3	3	4	3	3	0	1	1	0	1	0	0	1	2	0	1	0	0	1	0	0	0	0	0	0	0	3	3	3	3	2	1	1	2	5
1388	2	1	1	2	1	1	2	2	1	2	1	1	1	2	2	2	2	3	3	0	0	0	0	0	0	0	0	1	0	1	1	1	1	0	0	0	1	0	0	0	2	2	5	5	2	5	5	5	1
1389	2	1	2	2	2	1	1	1	2	1	1	1	1	5	1	5	5	3	3	0	0	0	0	0	0	0	2	0	0	0	0	0	0	0	0	0	0	0	0	0	3	1	4	4	4	1	1	4	3
1390	2	1	3	3	2	2	3	2	2	1	2	2	2	4	2	2	3	2	4	1	0	0	0	1	1	0	1	1	0	1	0	0	1	0	2	0	1	1	1	0	2	1	3	3	3	1	5	3	2
1391	2	1	1	1	1	5	1	1	5	1	5	5	5	5	1	1	5	5	5	1	3	1	3	1	3	1	3	3	3	1	2	1	1	0	1	0	2	3	0	1	4	4	2	3	4	4	4	4	4
1392	1	1	3	4	2	1	4	5	4	3	3	1	1	2	1	2	5	4	4	1	1	1	0	3	1	1	2	2	1	1	2	0	1	1	1	0	1	1	1	0	2	2	2	3	2	4	2	3	4
1393	2	1	1	1	1	1	4	3	3	3	5	3	3	4	1	1	2	3	3	1	0	0	1	1	0	1	3	1	0	1	1	2	1	0	0	0	2	0	1	0	1	3	3	2	2	4	2	2	3
1394	1	1	3	3	1	1	2	1	1	1	1	1	1	1	1	1	1	1	1	0	0	0	0	0	0	0	0	0	0	0	0	0	0	0	0	0	0	0	0	0	1	1	4	5	2	1	5	5	1
1395	2	1	3	3	1	1	3	2	1	1	1	1	1	1	1	1	1	1	1	0	0	0	0	0	0	0	0	0	0	0	0	0	0	0	0	0	0	0	0	0	3	3	3	3	3	3	3	2	2
1396	2	1	3	2	1	1	3	2	1	1	2	1	2	3	1	1	3	2	1	1	0	0	1	1	0	0	0	1	1	0	0	0	0	0	0	0	2	0	0	0	4	4	3	3	4	4	4	2	3
1397	1	1	2	1	1	2	2	1	1	1	1	1	1	1	1	1	1	1	1	0	0	0	0	0	0	0	0	0	0	0	0	0	0	0	0	0	0	0	0	0	1	1	1	1	1	1	1	1	1
1398	2	1	5	5	5	4	5	4	3	3	4	5	4	3	3	3	3	3	4	1	0	0	0	1	1	0	0	1	1	0	1	0	0	0	1	0	1	1	0	0	3	2	3	3	2	2	4	4	2
1399	2	1	3	2	1	1	1	1	1	1	1	1	1	1	1	2	1	1	1	0	0	0	0	0	0	0	0	0	0	0	0	0	0	0	0	0	0	0	0	0	1	1	1	1	1	1	1	5	1
1400	1	1	2	3	1	3	1	5	3	1	3	1	3	4	4	4	4	1	1	3	3	3	0	2	2	3	2	3	0	3	0	1	0	0	0	0	3	3	3	0	4	3	5	5	5	5	3	3	2
1401	1	1	2	2	1	1	2	1	1	1	1	1	1	3	2	2	3	1	1	0	0	0	0	1	0	0	0	0	0	0	0	0	0	0	0	0	1	0	0	1	1	1	4	5	2	2	3	3	3
1402	2	1	1	1	1	1	5	3	1	1	1	1	2	3	5	5	5	3	3	0	0	0	0	1	0	0	2	1	0	1	1	1	1	0	0	0	1	1	0	0	2	1	2	2	2	1	5	4	2
1403	2	1	4	5	5	1	5	5	4	5	5	4	3	5	5	5	5	3	5	3	3	2	2	2	1	3	2	3	3	3	3	3	3	3	3	3	3	2	3	3	4	5	1	1	4	5	1	1	5
1404	1	1	3	3	1	1	1	1	3	1	1	1	1	2	2	2	3	2	1	0	1	0	0	1	0	0	0	2	0	0	2	0	2	0	0	0	0	0	0	0	2	1	4	4	2	3	4	5	2
1405	1	1	3	4	2	1	2	2	2	1	5	1	2	2	2	2	3	3	2	0	0	0	0	0	0	0	0	0	0	0	0	0	0	0	0	0	0	0	0	0	2	2	5	5	2	2	2	2	2
1406	2	1	3	4	2	1	4	3	3	4	5	2	1	2	1	1	3	3	3	1	0	1	1	1	0	0	1	1	1	1	1	0	1	0	0	0	0	1	1	0	3	4	3	3	3	3	2	4	3
1407	2	1	3	3	2	1	4	4	2	2	2	2	2	2	2	2	2	2	2	1	1	0	1	2	0	1	1	2	2	2	2	1	1	2	2	1	1	1	2	1	3	2	2	2	3	3	3	3	4
1408	1	1	5	5	3	1	2	4	2	1	1	2	4	5	5	5	5	4	5	1	0	3	0	2	3	0	3	3	3	0	3	3	1	0	3	0	3	0	0	0	3	2	3	5	1	5	1	1	5
1409	2	1	4	3	2	2	2	2	2	1	2	1	1	3	1	2	3	2	2	1	0	1	0	1	0	0	1	0	0	0	0	1	0	0	0	0	0	0	0	0	2	2	4	4	3	2	4	1	2
1410	1	1	5	5	3	1	5	5	5	5	5	1	3	5	5	1	3	5	2	0	3	1	0	1	0	0	1	1	1	3	1	1	1	0	1	1	1	1	1	0	4	4	3	5	4	4	4	4	4
1411	1	1	2	3	3	1	3	3	1	1	1	1	1	1	1	1	1	3	4	3	0	2	0	1	1	1	1	3	1	2	0	1	1	0	1	0	0	0	0	0	3	3	4	3	3	3	4	5	1
1412	1	1	5	3	1	1	2	2	2	1	1	1	1	5	1	1	2	2	2	0	0	1	0	1	0	0	0	0	0	0	0	0	1	0	0	0	1	0	0	0	2	1	3	3	3	1	1	3	1
1413	1	1	5	5	5	3	5	3	3	5	5	4	3	5	3	3	5	3	3	1	1	2	1	2	1	2	3	3	2	2	3	1	2	2	1	2	3	1	2	2	4	5	3	2	5	4	3	1	5
1414	2	1	4	2	4	1	1	3	1	1	1	1	1	1	3	2	3	2	1	0	0	1	0	0	0	0	0	0	0	0	0	0	0	0	0	0	0	0	0	1	2	2	2	1	1	1	1	1	1
1415	2	1	4	4	4	1	4	4	4	4	5	4	4	4	4	4	4	4	4	1	2	2	1	3	2	0	2	2	2	1	1	0	1	0	1	0	2	0	0	0	2	3	4	3	2	1	5	4	4
1416	2	1	2	1	1	1	3	4	3	2	1	1	1	3	2	2	3	3	3	1	0	1	0	2	2	0	1	2	0	1	1	2	1	1	1	0	1	0	0	0	1	2	4	3	2	3	5	4	3
1417	2	1	3	4	3	3	5	3	4	3	4	2	3	2	4	4	4	3	4	0	0	0	0	2	0	0	1	3	2	0	0	0	2	0	1	0	2	1	0	0	3	3	2	2	4	2	4	2	2
1418	2	1	3	2	3	1	3	3	2	1	1	1	1	2	2	2	2	2	2	0	1	0	0	1	1	0	1	2	1	0	1	1	1	0	1	0	1	0	1	0	3	3	4	4	3	1	4	3	2
1419	2	1	5	5	5	1	3	3	3	1	5	5	5	5	5	5	5	5	5	1	3	1	1	3	1	1	1	3	2	3	3	2	1	2	2	1	1	2	2	3	4	5	1	1	5	5	1	2	3
1420	2	1	2	2	1	2	3	3	2	3	2	1	1	2	1	2	3	2	3	1	0	0	0	1	0	0	0	1	0	0	0	0	0	0	0	0	0	0	0	0	2	1	4	3	4	2	4	4	2
1421	2	1	2	2	1	1	2	1	1	5	1	1	1	5	1	1	3	1	1	0	0	0	0	0	0	0	0	1	0	0	0	0	2	0	0	0	0	0	0	0	3	1	4	4	1	1	5	5	1
1422	2	1	3	2	1	1	3	2	3	2	1	1	1	1	2	2	3	1	1	0	0	1	1	0	1	0	1	1	0	0	0	1	0	0	0	1	1	0	0	0	4	2	3	3	4	4	5	4	3
1423	2	1	3	3	2	1	3	2	1	1	1	1	1	2	1	2	1	2	1	0	0	0	0	0	0	0	0	0	0	0	0	0	0	0	0	0	0	0	0	0	2	2	4	4	2	1	4	5	1
1424	1	1	3	3	1	3	3	3	3	3	2	3	3	3	3	3	3	3	3	0	1	0	0	1	0	1	2	1	1	1	1	1	1	1	1	1	1	1	1	1	2	2	5	2	2	2	2	2	2
1425	2	1	1	3	4	1	4	3	2	1	5	4	3	1	2	2	4	2	3	1	2	0	0	0	0	0	1	2	0	1	0	1	0	1	0	0	1	0	0	0	1	2	5	4	3	2	5	3	1
1426	1	1	5	5	2	1	3	2	2	3	4	1	1	3	1	1	1	2	1	0	0	0	0	0	0	0	0	0	0	0	0	0	0	0	0	0	0	0	0	0	1	1	1	1	1	1	3	3	1
1427	1	1	2	2	2	1	2	2	2	1	2	2	2	2	4	4	4	2	2	1	0	0	0	1	0	0	1	1	1	1	1	1	1	0	1	0	1	0	0	0	3	3	3	3	3	3	3	3	3
1428	2	1	3	3	2	3	4	4	2	2	2	2	1	4	2	1	3	4	5	2	0	1	0	2	1	0	1	1	2	2	2	2	1	1	1	0	0	1	1	2	4	4	3	3	4	4	3	3	4
1429	2	1	3	3	3	1	2	2	3	1	1	1	1	3	1	1	2	2	2	1	1	0	0	0	1	1	0	1	0	1	0	1	1	0	1	0	1	0	0	0	4	2	5	3	4	2	4	2	2
1430	2	1	2	2	1	2	5	5	1	1	5	3	3	2	1	1	1	1	1	3	3	3	0	1	3	1	3	3	3	3	3	3	3	3	1	1	3	3	1	0	3	5	5	5	1	5	1	1	5
1431	2	1	2	1	2	1	3	2	3	4	2	1	1	1	1	3	5	4	3	1	1	0	0	0	0	0	0	2	0	0	0	0	2	0	0	0	0	0	0	0	1	1	5	5	1	3	1	5	1
1432	1	1	3	4	1	1	2	3	3	2	5	4	2	3	4	4	5	4	4	2	1	1	0	3	2	1	2	3	1	2	2	1	1	1	2	0	2	1	1	1	3	2	3	4	4	4	3	3	4
1433	2	1	3	4	1	3	5	3	1	2	2	3	2	3	4	4	5	3	4	2	1	1	1	1	0	1	2	2	0	1	1	2	1	1	0	0	2	1	1	0	3	5	4	3	2	4	1	5	4
1434	2	1	2	2	3	1	2	2	3	1	2	1	1	2	1	1	1	1	1	0	0	0	0	0	0	0	0	1	0	1	0	0	1	0	1	0	0	0	0	0	2	1	4	4	3	3	5	4	1
1435	2	1	5	5	5	1	5	5	5	5	5	3	3	5	1	1	1	5	3	2	1	1	1	2	1	1	1	3	2	3	1	1	3	1	2	1	2	2	2	1	4	4	4	4	5	4	5	3	4
1436	2	1	1	2	1	4	2	3	3	1	3	4	3	2	2	2	2	3	4	0	0	0	0	2	0	0	1	1	0	0	0	0	0	0	0	0	1	1	0	0	4	3	2	5	4	1	5	4	1
1437	1	1	5	5	1	1	1	1	1	1	1	1	1	1	1	1	1	1	1	0	0	0	0	0	0	0	0	0	0	0	0	0	0	0	0	0	0	0	0	0	1	1	1	1	1	1	1	1	1
1438	1	1	2	3	2	2	2	1	2	1	2	1	1	2	2	2	2	1	2	0	0	1	0	1	0	0	0	1	0	0	0	0	1	0	1	0	0	0	0	0	2	2	5	4	2	2	5	5	2
1439	2	1	2	3	1	1	3	3	2	1	2	2	1	3	2	2	3	3	4	0	0	0	0	1	0	1	0	2	0	0	0	1	0	0	1	0	1	0	0	0	3	4	2	3	3	4	4	5	2
1440	2	1	3	3	1	1	4	4	4	2	5	3	2	4	2	2	3	3	3	1	1	0	0	1	0	0	1	1	0	0	0	0	0	0	0	0	1	0	0	0	1	2	4	3	2	3	5	3	2
1441	2	1	3	2	2	1	1	3	4	1	2	1	1	2	3	1	1	3	2	0	0	0	1	2	1	0	1	1	0	1	0	0	1	0	0	0	1	2	0	0	2	4	4	5	2	1	5	4	4
1442	2	1	2	3	3	3	5	5	3	3	3	4	4	4	2	2	4	2	3	1	1	0	0	1	1	0	1	2	0	0	0	1	1	0	0	0	0	1	0	0	2	3	3	4	3	4	4	3	1
1443	2	1	3	3	3	3	3	3	3	1	2	2	1	3	3	3	3	3	3	1	1	1	0	1	1	0	0	1	0	0	0	0	1	0	0	0	1	0	2	0	3	4	4	4	3	3	5	3	3
1444	1	1	2	2	1	1	2	2	3	1	1	2	1	2	5	5	4	1	2	1	0	0	1	1	1	1	1	1	0	1	1	2	1	0	0	0	3	1	1	0	2	3	2	4	2	2	5	4	2
1445	2	1	2	1	1	1	2	2	2	1	1	1	1	2	1	1	3	1	1	1	0	0	0	1	0	0	0	1	0	0	0	0	0	0	0	0	0	0	0	0	3	1	4	3	2	1	4	5	2
1446	2	1	3	3	2	1	4	2	1	1	1	1	1	2	1	1	2	2	3	1	1	2	1	1	0	1	1	1	0	2	2	1	1	1	1	1	0	2	2	1	2	3	4	3	4	5	1	3	5
1447	2	1	2	2	2	1	2	2	1	1	1	1	1	1	1	1	2	2	2	1	2	2	1	1	1	1	2	2	0	1	2	1	3	2	1	1	1	2	2	1	3	4	4	3	3	5	1	3	5
1448	2	1	1	1	1	1	1	1	1	1	1	1	1	1	1	1	1	1	1	0	0	0	0	0	0	0	0	0	0	0	0	0	0	0	0	0	0	0	0	0	1	1	5	5	1	1	2	5	5
1449	2	1	2	2	2	1	3	3	1	1	1	2	2	2	1	1	2	2	3	1	0	0	0	0	0	1	0	2	0	0	0	0	1	0	0	0	1	0	0	0	1	2	5	3	2	1	5	5	2
1450	1	1	5	4	3	1	3	3	3	4	5	5	4	5	5	5	5	2	2	2	3	1	1	2	3	1	3	3	2	3	3	2	2	1	3	1	2	3	3	2	5	5	1	2	5	4	5	1	3
1451	2	1	3	1	2	1	3	2	2	2	2	1	1	2	2	2	1	2	1	0	1	0	1	1	0	1	1	2	1	1	0	0	1	1	0	0	1	1	1	0	2	1	3	4	3	4	4	3	3
1452	2	1	2	3	1	1	5	5	5	5	5	5	5	3	4	2	5	5	5	1	2	2	0	3	2	0	3	3	3	3	3	3	3	1	1	0	2	1	1	1	4	5	3	3	5	5	4	3	5
1453	2	1	2	3	1	1	2	2	1	2	1	1	1	3	2	2	1	2	2	0	0	0	0	1	0	0	1	0	0	0	0	0	1	0	0	0	1	0	0	0	3	3	5	4	4	2	5	4	1
1454	1	1	3	3	2	2	3	2	2	3	2	2	2	3	3	3	3	2	3	1	1	1	1	1	1	1	1	1	1	1	1	1	1	1	1	1	1	1	1	0	2	3	4	4	3	4	3	2	3
1455	2	1	2	2	2	1	2	1	5	1	1	1	1	2	1	1	3	3	3	0	1	0	0	1	1	0	0	2	0	0	0	0	2	0	0	1	1	2	0	0	1	1	4	5	1	3	5	4	4
1456	1	1	2	2	2	1	3	3	1	1	2	2	1	3	1	1	1	1	1	0	0	0	0	1	0	0	0	0	0	0	0	0	0	0	0	0	0	0	0	0	1	1	1	1	1	1	1	3	1
1457	2	1	2	3	2	1	2	4	3	1	1	1	1	3	4	4	3	3	3	1	0	0	0	0	1	0	0	1	0	0	0	0	1	0	1	0	0	0	0	0	3	2	3	4	2	2	5	4	2
1458	2	1	1	1	2	1	2	1	3	1	1	1	1	1	1	1	1	1	1	0	0	3	2	0	2	1	0	2	0	0	0	0	3	1	3	0	1	0	0	1	2	2	4	1	1	2	1	3	3
1459	1	1	5	5	3	5	1	1	1	1	3	1	1	1	5	5	5	1	3	2	3	3	1	3	2	1	3	3	3	0	0	3	0	3	3	3	3	1	1	3	5	5	1	1	5	5	1	1	5
1460	2	1	3	3	3	1	5	5	3	5	5	5	5	5	1	1	5	5	5	1	1	0	0	3	0	3	2	3	0	1	1	0	0	0	0	0	2	0	0	0	3	2	5	5	2	4	5	4	4
1461	2	1	2	2	1	1	4	2	3	1	2	2	2	3	1	1	4	1	3	0	0	1	0	0	0	0	0	2	1	0	0	0	1	1	0	0	1	0	1	0	4	2	3	3	2	4	3	5	3
1462	2	1	2	2	1	1	2	1	2	3	1	1	1	1	1	2	2	2	2	0	0	0	0	1	0	0	1	1	1	1	1	0	0	0	0	0	0	0	0	0	2	1	3	2	2	1	3	4	2
1463	2	1	5	5	5	4	5	5	5	2	5	5	5	5	5	5	4	5	5	0	0	1	0	1	1	3	3	3	1	1	1	1	3	1	1	1	1	0	0	1	2	3	1	2	3	4	4	2	5
1464	2	1	2	3	1	1	2	2	3	1	1	2	1	3	1	1	2	2	1	0	0	0	0	1	0	0	0	1	0	0	0	0	0	0	0	0	0	0	0	0	2	2	4	4	1	1	5	4	1
1465	2	1	3	3	3	4	5	5	5	1	2	3	2	3	5	5	5	4	5	1	1	1	1	3	1	1	2	3	1	1	1	1	1	1	1	1	1	1	1	1	3	3	3	3	3	3	3	2	5
1466	1	1	3	3	1	5	5	5	3	5	5	5	5	5	1	1	1	3	5	1	1	1	1	2	1	2	1	2	0	1	1	1	1	0	1	0	0	0	1	0	2	2	4	3	1	5	1	1	1
1467	2	1	3	3	2	1	2	2	2	2	3	1	2	2	2	2	2	2	2	1	0	0	0	1	0	0	1	1	1	0	0	0	1	0	0	0	0	0	0	0	1	3	3	3	1	3	4	4	1
1468	2	1	5	5	5	5	5	5	1	1	5	1	2	2	3	3	1	1	2	1	0	0	0	1	0	0	0	1	0	0	0	0	0	0	0	0	0	0	0	0	3	3	3	3	3	3	4	3	3
1469	2	1	3	2	1	2	3	2	3	2	1	1	1	2	2	2	2	3	3	0	0	0	1	0	0	1	0	1	0	0	0	0	0	0	0	0	0	0	0	0	2	2	4	4	2	2	3	3	2
1470	1	1	3	4	2	1	5	3	3	1	2	2	2	5	2	1	5	4	4	2	1	2	0	2	1	0	0	3	2	2	2	1	1	1	3	1	3	1	0	2	3	2	1	3	4	4	5	4	2
1471	2	1	5	5	4	1	4	3	2	2	4	3	2	5	2	1	3	4	4	2	1	3	1	3	2	0	0	3	2	3	3	3	2	3	1	1	2	1	3	1	3	4	2	3	4	5	1	1	5
1472	2	1	2	2	1	1	3	2	1	3	3	1	2	2	1	1	1	1	2	1	1	0	1	1	0	0	1	0	0	1	1	0	0	0	0	0	0	0	0	0	1	1	2	2	2	1	4	4	4
1473	2	1	3	3	1	1	3	2	1	2	1	3	2	4	1	3	5	3	3	1	0	1	0	1	0	0	0	0	0	0	0	1	1	0	0	0	1	0	0	0	1	2	5	4	4	2	5	3	2
1474	2	1	3	3	3	3	3	3	3	3	2	2	2	2	3	2	3	3	3	1	1	1	1	1	1	1	1	1	1	1	1	1	1	1	1	0	1	0	1	0	2	2	2	2	2	2	2	3	2
1475	2	1	1	2	1	2	2	2	4	2	3	1	2	5	5	5	4	5	5	1	1	1	0	1	0	0	0	0	0	0	0	0	0	0	0	0	0	0	0	0	1	1	1	1	3	4	4	3	3
1476	2	2	3	3	1	1	1	1	1	2	1	1	2	1	3	3	3	2	1	0	0	1	0	1	0	0	0	1	1	0	1	1	1	1	1	1	1	0	1	0	2	2	4	3	2	5	2	4	3
1477	1	1	3	3	3	1	3	3	3	4	3	3	3	3	2	3	2	3	3	1	1	0	0	1	1	0	1	1	0	0	0	0	0	0	0	0	0	0	0	0	3	1	3	3	2	1	2	2	1
1478	1	1	2	2	1	1	3	3	4	1	1	1	1	4	1	1	3	2	2	1	1	0	0	0	0	0	0	2	0	0	1	0	2	0	0	0	0	0	0	0	2	2	3	4	2	4	4	4	4
1479	1	1	2	3	1	3	2	4	3	5	5	3	4	4	5	5	4	3	3	1	0	1	0	2	0	0	0	3	0	0	0	0	2	0	0	0	0	0	0	0	3	2	3	3	3	2	2	4	1
1480	1	1	2	2	2	1	2	3	1	3	3	2	3	4	1	3	2	3	2	1	0	0	1	1	1	0	1	1	0	0	1	1	2	0	0	0	1	0	1	1	1	1	4	4	2	1	4	3	2
1481	1	1	5	5	1	1	1	1	1	1	1	2	1	1	1	2	3	1	1	0	0	1	0	0	0	0	0	0	0	0	0	0	0	0	0	0	0	0	0	0	1	1	1	5	1	1	3	2	2
1482	2	1	1	2	1	1	3	3	1	1	1	1	1	1	2	1	1	1	1	0	0	0	0	0	0	0	0	1	0	0	0	0	0	0	1	0	0	0	0	0	1	1	3	4	1	1	5	4	1
1483	1	1	2	2	2	1	2	4	2	2	1	1	1	2	1	3	3	3	3	1	0	0	0	1	0	0	1	1	1	0	0	0	1	0	0	0	1	0	0	0	3	4	4	5	2	1	5	4	1
1484	2	1	3	3	2	1	4	4	4	3	3	1	1	4	1	3	4	5	4	0	1	1	0	1	1	0	3	2	2	0	1	1	1	0	1	0	0	0	0	1	5	3	4	4	4	5	3	4	5
1485	2	1	3	1	2	1	1	1	2	5	1	2	1	2	3	3	3	1	2	0	0	0	0	0	0	0	3	3	0	0	0	0	0	0	0	0	0	1	1	1	1	1	5	5	1	1	5	5	1
1486	2	1	3	2	1	1	3	2	2	2	2	1	1	3	2	1	3	3	2	0	0	0	0	1	0	0	1	0	0	0	0	0	0	0	0	0	1	0	0	0	1	2	3	3	3	3	4	4	2
1487	1	1	2	2	2	1	1	1	2	1	1	2	1	5	2	2	2	2	2	1	2	1	0	1	0	1	1	1	0	1	0	0	1	0	0	0	1	1	0	0	3	3	4	2	2	3	4	4	2
1488	2	1	4	5	3	1	5	4	2	1	1	1	1	1	4	4	4	3	3	1	1	2	1	0	1	1	1	1	0	2	1	2	1	1	1	2	2	2	2	1	4	4	4	3	4	3	4	3	2
1489	1	1	3	3	3	3	3	3	3	3	3	3	3	3	3	3	3	3	3	0	0	0	0	0	0	0	0	1	0	0	0	0	0	0	0	0	1	0	0	0	3	3	3	3	3	3	3	3	3
1490	2	1	2	4	5	1	1	3	2	1	1	3	1	5	1	2	4	3	2	1	1	1	0	0	0	0	0	2	1	1	3	0	1	0	0	1	1	0	0	0	2	2	3	4	2	3	4	4	3
1491	1	1	5	5	1	1	2	2	2	1	1	1	1	1	1	1	1	1	1	0	1	1	1	1	0	0	0	1	1	1	0	0	0	1	1	0	1	1	0	3	2	2	2	2	1	1	2	3	3
1492	2	1	2	2	2	1	2	3	3	2	3	2	3	3	4	4	4	3	3	1	1	1	0	1	1	0	0	1	0	1	1	1	1	1	1	0	1	1	1	1	3	3	4	3	2	3	3	3	3
1493	2	1	1	1	2	3	5	4	4	1	2	1	1	4	3	3	3	3	3	1	0	1	1	2	1	2	1	1	1	1	1	1	1	1	1	1	1	1	0	1	3	3	2	3	4	4	2	2	4
1494	2	1	5	5	2	1	5	4	4	2	4	3	2	2	3	3	3	4	4	1	0	1	1	1	1	0	0	1	1	0	1	0	1	0	0	0	1	0	0	0	2	2	2	3	2	4	4	3	4
1495	2	1	3	4	3	1	3	4	3	1	2	1	1	2	2	2	3	4	3	2	0	1	0	2	0	0	0	1	1	1	1	1	0	1	0	1	1	1	1	0	3	4	3	3	4	3	4	2	2
1496	1	1	2	2	1	1	2	1	3	1	1	1	1	2	1	1	1	1	1	0	0	0	0	0	1	0	0	0	0	0	0	0	1	0	1	0	1	0	0	0	1	1	5	5	1	1	5	4	1
1497	2	1	1	1	1	1	2	2	1	1	1	1	1	2	2	2	1	2	2	0	0	0	1	0	0	0	0	1	0	0	0	0	0	0	0	0	1	0	0	0	1	1	4	4	1	1	5	5	1
1498	1	1	5	3	1	1	5	3	2	1	1	1	3	5	5	3	2	5	5	2	3	0	0	1	0	0	3	3	0	0	0	0	0	0	0	0	1	0	0	0	2	1	3	5	5	1	5	5	3
1499	1	1	1	1	1	1	1	1	1	1	1	1	1	1	1	1	1	1	1	0	0	0	0	0	0	0	0	0	0	0	0	0	0	0	0	0	0	0	0	0	1	1	1	1	1	1	1	1	1
1500	2	1	1	1	1	1	4	4	1	1	3	1	1	1	2	3	3	3	3	1	0	0	0	1	0	0	0	1	1	0	0	0	1	0	0	0	1	0	0	0	2	4	3	3	3	2	4	4	3
1501	2	1	4	3	1	1	3	3	2	2	2	3	2	4	2	2	2	4	2	1	0	1	1	0	2	0	2	2	3	1	1	1	1	1	2	0	2	1	0	1	4	4	1	4	4	4	1	1	5
1502	2	1	1	1	2	1	1	1	3	1	2	1	1	1	1	1	1	2	1	0	0	0	0	1	0	0	0	0	0	0	0	0	0	0	0	0	0	0	0	0	2	2	3	4	3	5	1	2	5
1503	2	1	3	3	3	2	3	3	3	2	2	2	2	3	2	1	2	2	2	1	1	1	1	1	1	1	1	1	1	1	1	1	1	1	1	1	1	1	1	1	2	2	2	3	3	3	3	3	3
1504	1	1	4	3	1	1	2	2	2	1	1	1	2	2	1	2	2	2	1	0	1	0	0	1	0	1	1	1	0	1	1	0	0	1	0	0	1	1	1	0	2	2	5	5	2	1	3	4	2
1505	1	1	2	2	1	1	2	1	1	1	1	1	1	4	5	5	5	5	1	0	0	3	0	1	0	0	0	3	0	0	0	0	0	0	1	0	0	0	0	0	2	2	1	3	3	1	5	3	1
1506	1	1	3	3	3	1	3	3	3	1	3	1	3	3	1	1	3	1	3	0	0	0	0	0	0	0	0	0	0	0	0	0	0	0	0	0	0	0	0	0	1	1	4	5	1	1	5	3	1
1507	1	1	5	5	2	1	2	3	2	5	5	5	2	5	5	5	3	2	2	3	3	2	2	3	3	2	3	3	3	1	2	2	1	1	3	0	2	3	3	2	5	5	3	3	5	4	4	1	4
1508	1	1	5	5	1	1	4	4	3	3	3	3	3	3	3	3	3	3	3	1	0	0	0	2	0	0	0	0	1	0	0	0	1	0	0	0	0	0	0	0	3	3	4	3	1	1	4	4	3
1509	2	1	1	2	2	2	3	2	1	1	1	1	1	2	1	2	1	1	1	0	0	0	0	0	0	0	0	0	0	0	0	0	0	0	0	0	0	0	0	0	2	1	4	4	1	1	4	5	1
1510	2	1	4	1	1	1	3	3	3	1	1	1	1	3	1	1	3	3	3	0	0	0	1	1	0	1	0	0	0	0	0	0	0	0	0	0	1	0	1	0	3	2	3	5	4	1	5	4	2
1511	1	1	3	3	1	2	1	1	3	1	1	1	1	1	4	5	3	2	2	0	0	0	1	1	0	0	0	0	0	0	0	0	2	0	0	0	0	0	0	0	2	2	4	5	2	4	1	1	4
1512	1	1	3	3	2	1	2	2	1	1	1	1	1	1	1	1	1	4	4	1	0	1	0	3	0	0	1	1	2	0	1	1	2	0	0	3	1	1	0	0	2	4	2	4	4	4	1	3	5
1513	2	1	4	4	2	1	5	5	5	3	5	5	3	3	1	1	3	3	3	2	2	1	0	2	0	0	0	0	0	0	0	0	0	0	0	0	0	0	0	0	1	1	1	1	1	1	1	1	1
1514	2	1	1	3	1	1	2	1	1	1	1	1	1	1	1	1	1	1	1	0	0	0	0	0	0	0	0	0	0	0	0	0	0	0	0	0	0	0	0	0	1	1	1	1	1	1	1	1	1
1515	1	1	2	2	1	1	1	1	1	1	1	1	1	1	1	1	1	1	1	0	0	0	0	0	0	0	0	0	0	0	0	0	0	0	0	0	0	0	0	0	1	1	1	1	1	1	1	1	1
1516	2	1	2	2	1	2	3	3	2	1	1	1	2	4	3	3	3	2	2	0	2	1	0	2	0	0	0	1	0	0	0	0	0	0	0	0	2	0	0	0	2	4	3	2	5	4	4	5	3
1517	1	1	3	4	4	1	1	3	3	3	3	3	2	2	2	2	2	2	2	1	1	1	1	1	1	1	1	1	1	1	1	1	1	1	1	1	1	1	1	1	2	2	2	2	2	2	2	2	2
1518	2	1	3	1	2	2	4	3	1	1	1	1	1	2	2	3	3	2	2	1	0	0	0	0	0	0	1	0	0	0	0	0	1	0	0	0	1	0	0	0	2	2	5	5	4	5	5	5	1
1519	1	1	2	2	1	1	1	2	2	2	2	2	1	1	2	2	2	1	1	0	0	0	0	0	0	0	0	0	0	0	0	0	0	0	0	0	0	0	0	0	2	1	4	4	1	1	4	5	1
1520	2	1	2	2	1	1	3	3	1	4	1	1	1	4	3	3	3	4	5	1	0	0	0	1	0	1	0	1	1	1	0	1	1	1	0	0	1	1	1	0	2	1	5	5	5	5	5	2	5
1521	1	1	4	4	3	1	2	2	2	1	1	1	2	3	1	2	3	3	3	1	0	2	1	2	0	0	1	2	1	1	1	1	1	0	1	1	0	1	1	1	3	2	2	2	3	5	1	4	5
1522	1	1	1	1	1	1	3	3	3	1	2	3	2	3	1	1	3	2	2	1	3	0	1	1	0	0	0	0	1	1	0	1	0	1	0	0	0	0	0	0	3	2	1	2	2	1	1	4	2
1523	1	1	2	2	1	1	1	1	1	1	1	1	1	1	1	1	1	2	2	2	0	0	0	0	0	0	0	0	0	0	0	0	1	0	0	0	0	1	0	0	2	2	4	3	2	2	3	4	2
1524	1	1	4	4	2	1	4	3	2	1	1	1	2	2	2	2	3	2	3	1	0	1	0	1	0	0	1	1	0	0	0	0	0	0	0	0	0	0	0	0	3	4	3	4	2	4	1	3	2
1525	1	1	3	3	1	1	5	2	1	2	2	2	2	4	3	3	2	2	1	1	0	1	1	1	0	2	1	2	0	0	3	3	1	1	1	0	0	1	2	0	2	1	4	4	2	2	2	4	2
1526	2	1	1	2	1	1	3	3	3	1	1	1	1	3	2	2	2	2	1	0	1	0	0	0	0	0	1	1	0	0	0	0	1	0	0	0	0	0	1	0	3	1	4	5	3	2	3	3	3
1527	2	1	3	3	2	1	3	3	2	2	2	1	1	2	1	1	2	2	1	0	0	0	0	0	0	0	0	0	0	0	0	0	0	0	0	0	0	0	0	0	1	1	1	1	1	1	1	1	1
1528	1	1	4	3	3	1	3	2	1	3	2	5	3	5	3	3	3	3	3	1	1	1	1	1	1	0	1	1	1	1	2	1	2	0	0	0	2	1	1	0	1	3	4	4	3	4	5	2	2
1529	1	1	5	3	3	1	4	3	3	1	1	1	1	3	2	4	5	4	3	0	1	0	1	1	3	0	0	3	1	3	3	1	3	1	0	0	1	0	3	1	1	1	2	4	2	3	4	4	2
1530	2	1	2	3	3	1	3	2	3	1	1	2	1	2	1	1	3	2	2	1	1	0	0	2	1	0	0	2	1	0	0	0	1	0	0	0	0	0	0	0	2	1	2	2	3	1	4	3	2
1531	2	1	3	3	3	1	3	2	2	1	1	2	2	3	2	2	2	2	2	1	1	0	0	1	1	0	1	2	1	1	1	1	1	1	1	0	1	0	1	0	2	2	3	4	1	2	4	4	1
1532	1	1	3	3	2	1	2	3	2	1	3	1	1	4	3	2	1	1	2	1	0	0	0	1	0	0	1	1	2	2	1	1	0	0	0	0	0	0	0	0	1	1	4	4	4	4	1	1	4
1533	1	1	3	4	1	1	1	1	4	2	4	2	2	2	1	1	1	1	4	0	0	0	0	0	0	0	1	0	0	0	1	0	1	0	0	0	1	0	0	0	2	1	3	4	4	1	4	4	1
1534	2	1	3	3	2	1	3	2	1	1	1	1	1	1	2	1	1	2	2	0	1	1	0	1	0	0	1	1	0	0	0	0	0	0	0	0	0	0	0	0	3	2	3	4	3	1	3	4	1
1535	2	1	1	1	4	1	4	3	1	1	1	1	1	5	1	1	5	1	4	1	1	1	0	0	0	0	0	3	0	0	1	1	1	1	2	0	2	1	0	0	2	5	4	4	2	4	4	4	2
1536	2	1	4	3	2	1	1	4	3	4	4	2	1	4	3	3	3	3	2	1	0	1	0	1	0	0	1	0	0	0	0	0	1	0	0	0	0	0	0	0	3	3	2	3	3	3	3	4	3
1537	2	1	5	5	1	2	5	5	5	2	3	1	2	2	4	4	4	3	4	2	1	1	2	2	2	1	1	1	3	1	2	1	2	1	1	0	3	0	1	1	4	4	1	2	5	4	4	2	4
1538	2	1	1	2	1	1	1	1	1	1	1	1	1	1	1	1	1	1	1	0	0	0	0	0	0	0	0	0	0	0	0	0	0	0	0	0	0	0	0	0	2	1	4	4	2	2	2	3	2
1539	2	1	4	1	1	1	3	3	1	1	1	1	1	3	1	1	5	4	4	0	0	0	0	1	1	2	2	2	2	1	1	0	1	0	1	1	0	1	1	2	1	2	1	3	4	4	3	2	4
1540	1	1	3	4	2	3	4	2	1	3	4	2	3	4	1	1	3	3	1	2	1	1	1	2	3	1	3	2	2	2	2	2	3	0	1	0	2	0	1	0	1	4	2	4	4	5	1	3	2
1541	2	1	5	4	2	1	2	2	1	1	1	1	1	1	1	1	1	1	1	1	0	0	0	1	0	0	0	0	0	0	0	0	0	0	0	0	1	0	0	0	1	1	4	4	3	3	4	3	3
1542	1	1	2	1	1	1	2	2	5	1	2	1	2	5	1	1	2	1	3	0	0	0	0	1	0	0	0	0	0	0	0	0	0	0	0	0	0	0	0	0	1	1	5	5	1	1	5	5	1
1543	2	1	2	3	1	1	1	3	1	4	1	2	3	5	4	4	3	1	2	0	0	1	0	2	0	0	0	1	0	1	0	2	1	2	0	0	0	1	1	0	4	2	3	4	4	2	5	5	2
1544	2	1	3	3	2	4	3	3	3	1	2	4	2	4	1	2	5	3	3	1	2	1	0	2	0	0	1	3	1	1	1	1	1	1	1	0	0	1	1	0	2	3	2	5	4	2	3	3	4
1545	1	1	1	1	1	2	1	1	4	3	1	2	2	5	2	2	2	1	1	0	0	0	0	0	0	0	1	0	0	0	0	1	1	0	0	0	0	0	0	0	2	2	4	4	2	2	4	4	1
1546	2	1	2	1	1	2	1	2	1	2	2	4	2	5	5	5	5	1	1	1	0	1	1	3	1	1	3	3	3	1	1	1	3	1	1	1	3	2	0	2	4	5	2	4	5	5	5	2	5
1547	1	1	5	5	2	1	5	2	2	1	5	4	4	4	5	5	5	5	5	1	0	1	0	3	1	0	3	1	0	0	0	0	0	0	0	0	1	0	0	0	1	3	3	5	2	4	5	3	1
1548	2	1	4	4	1	1	2	3	2	1	4	2	2	2	4	4	4	2	2	0	0	0	0	0	0	0	0	0	0	0	0	0	0	0	0	0	0	0	0	0	1	1	1	1	1	1	1	1	1
1549	1	1	5	5	5	3	3	3	3	2	1	1	1	1	1	1	1	1	1	0	0	0	0	0	0	0	0	0	0	0	0	0	0	0	0	0	0	0	0	0	1	1	5	5	1	1	5	5	1
1550	1	1	3	3	2	1	2	2	2	4	1	1	1	2	2	2	2	1	2	1	0	1	0	1	0	0	0	0	0	0	0	0	0	0	0	0	0	0	0	0	1	1	5	5	2	2	5	3	1
1551	2	1	1	1	1	1	1	1	1	3	5	5	3	2	3	3	4	2	1	0	1	0	2	0	1	2	2	3	0	3	0	2	2	2	0	0	0	2	2	0	2	4	4	3	3	1	3	4	3
1552	2	1	2	3	1	1	4	4	2	1	1	1	1	1	1	1	2	3	2	0	1	0	0	1	0	0	0	2	0	1	0	0	1	0	1	0	0	1	2	0	3	1	3	5	4	1	5	5	1
1553	2	1	1	4	1	1	5	5	5	1	2	2	1	5	5	5	5	3	3	1	2	2	0	3	1	1	1	1	1	2	3	2	0	2	2	0	1	0	1	1	5	5	3	1	5	5	1	3	5
1554	2	1	1	2	1	1	4	4	2	1	2	1	1	5	5	5	5	2	2	0	2	3	0	1	0	1	3	2	1	2	3	2	1	1	2	0	0	0	2	1	5	5	2	2	4	5	1	4	5
1555	1	1	2	3	3	5	3	3	1	1	1	1	5	5	5	5	5	3	3	0	1	0	0	1	0	0	0	0	0	0	0	0	1	0	0	0	0	0	0	0	1	1	1	3	2	2	2	2	2
1556	1	1	2	1	1	1	1	1	2	2	1	1	1	3	1	2	2	1	1	0	0	0	0	1	0	0	0	0	0	0	0	0	0	0	0	0	0	0	0	0	1	1	5	5	1	1	1	4	1
1557	2	1	5	3	2	1	4	2	2	5	5	2	2	5	5	5	4	2	2	1	1	1	1	1	0	0	2	3	1	1	1	1	1	1	1	0	2	1	0	0	5	3	3	3	4	3	3	3	2
1558	2	1	3	3	1	1	4	3	3	1	1	1	1	5	1	1	3	3	2	0	1	1	0	1	3	0	1	2	1	0	0	1	3	1	0	1	1	0	0	1	3	2	2	4	4	5	5	3	5
1559	2	1	2	2	3	1	4	4	1	1	5	4	5	5	2	4	3	4	4	1	0	1	1	2	1	0	1	1	1	1	1	1	0	1	1	0	1	1	0	1	3	4	3	4	3	1	5	3	1
1560	2	1	4	5	5	2	5	5	5	5	5	3	1	1	1	1	3	5	5	1	3	2	1	1	1	0	2	3	2	1	2	1	1	0	1	0	3	1	3	0	3	5	2	2	4	1	1	2	5
1561	1	1	3	1	1	1	3	2	1	1	1	1	4	4	1	4	3	1	3	3	2	3	2	2	3	1	3	0	3	3	3	2	1	2	3	2	3	3	3	3	3	5	1	3	4	5	3	5	5
1562	2	1	3	4	1	1	2	5	2	4	5	4	4	4	2	2	5	3	2	0	0	1	2	3	1	1	2	2	3	1	3	1	2	2	3	1	3	1	1	1	3	4	1	3	3	4	3	2	2
1563	1	1	1	1	1	1	2	1	1	1	1	1	2	2	1	1	2	1	2	3	2	3	3	3	3	2	3	3	3	3	3	3	2	3	3	3	3	3	3	3	4	5	1	3	5	5	1	4	5
1564	2	1	5	5	3	2	5	4	2	2	1	2	4	3	1	1	1	3	3	1	1	1	1	2	3	2	1	2	2	1	1	1	1	1	1	2	1	1	2	0	4	3	1	4	5	5	2	3	5
1565	1	1	5	5	3	1	3	3	3	1	2	1	1	2	5	5	5	2	2	0	0	2	0	1	0	0	1	0	0	0	2	3	1	2	0	2	1	0	0	1	2	2	3	5	3	4	4	2	4
1566	2	1	1	2	1	1	1	1	1	1	1	1	1	1	1	1	1	1	1	0	0	0	0	0	0	0	1	1	0	0	0	0	0	0	0	0	0	0	0	0	1	1	3	3	2	4	1	3	4
1567	2	1	3	2	2	3	2	2	1	2	5	2	1	5	2	2	1	1	1	2	1	1	3	2	3	0	2	1	1	1	1	1	1	0	1	0	3	1	1	1	2	4	4	5	4	3	4	3	3
1568	2	2	5	5	2	3	5	5	5	5	1	1	3	1	3	3	4	5	5	3	0	1	1	3	3	2	2	1	2	1	0	0	2	0	0	0	1	1	0	1	3	2	1	3	1	3	5	4	1
1569	1	1	2	2	1	1	2	2	1	3	1	1	1	2	2	2	3	2	1	1	1	0	0	0	1	0	1	1	0	0	0	0	0	0	0	0	0	0	0	0	1	1	5	5	3	2	4	5	2
1570	1	1	4	4	2	1	2	2	2	2	3	4	4	4	3	5	4	2	2	3	1	1	2	2	2	3	3	3	3	2	2	2	1	1	1	1	1	2	1	1	2	4	3	4	3	2	5	3	4
1571	2	1	3	3	3	3	3	3	3	5	5	3	3	2	2	1	3	2	2	1	2	1	1	1	2	1	2	2	1	2	2	1	1	3	1	1	2	1	1	0	2	3	2	5	5	5	2	4	5
1572	1	1	3	3	1	1	1	1	3	1	1	1	1	2	1	2	2	1	1	0	0	0	1	1	0	0	1	1	0	0	0	0	1	0	0	0	0	0	0	0	3	4	4	4	2	2	3	3	3
1573	1	1	4	4	3	3	2	1	2	2	1	1	1	5	1	1	1	5	4	0	1	0	0	3	1	0	2	2	0	0	0	1	3	0	0	0	0	1	0	0	3	2	4	4	1	1	5	4	1
1574	1	1	3	3	2	1	4	4	2	1	4	1	1	2	1	3	3	1	1	0	0	0	0	1	0	0	0	2	0	0	0	0	1	0	0	0	0	0	0	0	2	1	4	4	2	3	4	2	3
1575	1	1	3	3	3	2	3	4	4	3	4	2	4	3	3	3	3	3	3	1	1	1	1	2	1	1	1	1	1	1	1	1	1	0	1	1	1	1	0	0	2	3	3	3	3	3	3	3	3
1576	2	1	2	2	1	1	3	2	2	1	1	1	1	2	2	2	2	1	2	1	0	1	0	1	0	1	0	1	1	1	1	0	1	0	1	0	1	1	1	0	3	2	4	4	3	2	4	4	2
1577	2	1	2	3	2	1	3	2	1	2	2	1	1	2	1	1	1	2	2	0	0	0	0	1	1	0	1	1	0	0	0	0	0	0	0	0	1	0	0	0	1	1	3	2	1	1	4	3	3
1578	1	1	2	2	2	1	2	2	1	1	5	2	1	5	2	2	2	2	2	0	0	0	0	1	0	0	2	0	0	0	0	0	2	0	0	0	0	0	1	0	1	2	5	5	1	1	4	5	1
1579	2	1	3	3	3	1	2	1	1	1	1	1	1	2	2	1	1	1	1	0	0	1	1	0	0	0	0	1	1	1	1	1	0	0	0	0	0	1	0	0	2	2	3	3	3	1	5	3	1
1580	2	1	2	2	1	2	4	5	4	2	3	2	4	4	4	4	4	5	5	1	0	0	0	1	1	0	3	0	0	0	1	1	0	0	1	0	2	0	0	0	2	3	4	4	3	3	4	4	3
1581	1	1	1	3	2	1	4	4	3	3	1	1	2	4	3	4	1	4	1	1	0	0	0	1	1	0	2	3	1	0	1	0	0	0	1	1	3	1	1	0	1	3	3	1	4	4	1	3	3
1582	1	1	2	3	1	1	2	1	3	1	1	1	1	2	3	2	1	2	1	0	0	0	0	1	0	0	1	0	0	0	0	0	0	0	0	0	0	0	0	0	1	1	4	5	1	1	4	5	1
1583	2	1	3	4	2	1	3	3	3	1	1	1	1	2	2	2	3	3	3	1	0	0	0	1	1	1	1	2	1	1	1	1	1	0	2	0	1	1	1	0	3	3	3	3	4	3	4	3	3
1584	1	1	4	3	1	1	1	3	4	1	2	1	3	1	1	1	4	2	1	0	0	1	0	1	1	3	1	3	0	3	3	0	0	1	1	0	0	1	1	0	2	3	4	3	3	5	2	4	4
1585	2	1	1	2	3	1	4	3	3	2	3	1	2	1	2	1	3	2	1	1	0	1	0	3	1	0	1	1	0	1	0	1	0	1	0	0	1	0	1	0	2	4	4	2	3	3	2	5	2
1586	2	1	2	2	1	1	3	3	1	3	1	2	1	4	2	3	3	2	2	0	0	0	0	1	0	0	1	1	0	0	0	1	1	0	0	0	1	0	0	0	2	2	4	3	3	4	4	4	3
1587	1	1	2	3	3	3	3	3	3	3	3	3	3	3	3	3	3	3	3	1	2	2	2	2	1	2	1	2	1	2	1	2	2	1	1	2	2	1	2	1	3	3	3	3	3	3	3	3	3
1588	1	1	1	1	1	1	5	5	4	1	1	1	1	5	1	4	3	3	4	0	0	0	2	0	2	2	0	2	1	1	1	2	2	1	1	0	0	1	1	0	3	2	3	5	3	1	5	4	2
1589	2	1	2	2	1	1	2	2	2	1	5	1	1	3	1	2	1	2	2	1	0	2	0	1	0	0	0	0	0	0	0	0	0	0	0	0	0	0	0	0	1	1	4	4	1	1	5	4	1
1590	2	1	4	5	1	1	3	3	2	1	1	1	1	1	1	1	3	2	2	2	0	0	0	1	2	0	1	1	2	1	1	0	1	1	1	0	1	0	0	1	3	4	2	2	4	3	3	3	3
1591	2	1	5	5	1	1	2	3	1	1	2	1	2	3	1	1	5	3	3	1	1	2	1	2	1	0	1	1	2	2	3	2	0	1	2	1	1	1	1	0	3	3	1	3	2	4	4	1	4
1592	2	1	4	3	3	2	3	2	2	1	1	1	1	1	2	2	2	2	3	0	1	2	1	1	1	1	1	1	1	1	1	1	1	1	1	1	1	1	1	1	3	3	3	3	4	4	4	4	3
1593	1	2	5	4	3	1	3	4	3	1	1	1	1	5	1	1	4	4	4	2	0	3	0	1	0	0	1	2	3	1	3	1	1	1	1	1	3	0	0	1	3	5	3	2	4	5	1	1	5
1594	2	1	2	4	1	3	5	5	5	3	5	5	4	5	2	5	5	5	5	3	1	1	0	3	1	0	3	2	2	3	2	1	3	0	1	0	3	3	3	0	4	3	2	3	4	1	5	2	1
1595	2	1	4	3	3	5	5	5	5	2	5	5	4	5	2	4	5	5	5	3	1	0	0	2	1	1	2	2	1	1	1	1	2	2	1	0	2	2	1	1	4	5	1	1	1	3	3	1	3
1596	1	1	2	3	1	2	2	2	1	1	1	1	1	5	1	2	3	1	2	0	1	0	0	1	1	1	1	3	0	1	0	0	3	0	0	0	1	0	0	0	2	1	5	5	4	4	3	5	4
1597	1	1	3	2	3	1	2	2	1	1	3	1	1	2	1	1	2	3	2	0	0	2	0	1	0	0	0	0	0	0	0	0	0	0	0	0	0	0	0	0	3	3	4	3	2	1	2	4	2
1598	2	1	4	3	3	3	3	3	4	1	2	1	1	4	2	1	2	2	2	1	0	0	0	1	1	0	0	1	0	0	0	0	0	0	0	0	0	0	1	0	3	2	4	4	4	4	5	4	3
1599	1	1	5	5	1	1	3	3	3	1	2	1	3	5	1	1	3	3	2	1	0	0	0	0	1	0	0	0	0	0	0	0	0	0	0	0	2	0	0	0	1	1	3	3	2	2	3	3	2
1600	2	1	2	2	1	1	3	2	2	1	1	1	1	2	1	2	2	2	2	1	0	0	0	1	0	0	0	1	0	0	0	0	0	0	0	0	0	0	0	0	2	2	2	5	3	1	5	5	1
1601	2	1	3	3	2	2	3	3	1	1	1	1	1	1	2	2	2	2	3	0	0	0	0	1	0	0	0	0	0	0	0	0	0	0	0	0	0	0	0	0	1	1	5	5	1	1	3	4	2
1602	1	1	3	3	2	2	2	3	3	2	1	1	1	2	1	1	1	1	2	0	0	0	0	0	0	0	0	0	0	0	0	0	0	0	0	0	0	0	0	0	1	2	5	4	1	1	5	4	1
1603	2	1	3	3	2	1	3	3	2	1	1	1	1	1	1	2	1	1	2	0	0	0	0	0	0	0	0	0	0	0	0	0	0	0	0	0	0	0	0	0	2	1	2	3	2	1	4	2	1
1604	2	1	2	1	1	1	2	1	1	1	1	1	1	1	1	1	1	1	1	0	0	0	0	0	0	0	0	0	0	0	0	0	0	0	0	0	0	0	0	0	1	1	1	1	1	1	5	4	1
1605	1	1	1	2	3	1	2	2	1	1	1	1	1	1	1	1	1	1	1	0	0	0	0	0	0	0	0	0	0	0	0	0	0	0	0	0	0	0	0	0	1	2	1	3	1	1	4	3	1
1606	1	1	4	4	2	3	1	4	3	3	3	3	2	5	3	3	3	3	2	1	1	0	0	0	1	0	1	2	0	0	0	0	0	0	0	0	1	0	0	0	1	3	5	5	1	2	5	3	3
1607	2	1	5	5	5	2	5	5	3	1	2	4	5	5	3	2	4	4	5	0	1	2	2	1	3	0	2	3	2	3	3	3	2	3	2	0	2	2	1	3	3	5	1	3	4	4	4	3	4
1608	2	1	5	5	1	1	5	4	1	1	2	3	2	5	3	3	3	5	5	2	2	0	0	1	1	0	1	3	0	1	1	1	2	1	0	0	3	1	0	0	4	5	4	3	4	1	5	3	3
1609	2	1	2	2	1	1	3	1	4	2	2	4	1	2	3	1	1	3	2	1	3	3	1	1	0	3	3	3	1	3	3	2	1	1	1	0	3	1	1	0	4	5	4	4	4	3	4	4	1
1610	1	1	3	3	2	1	3	2	2	3	3	1	1	4	3	3	2	3	3	1	0	0	0	1	1	0	1	1	0	0	0	0	1	0	0	0	1	0	0	0	2	1	3	4	4	3	1	4	1
1611	2	1	3	3	2	1	2	2	1	1	2	1	1	3	1	1	3	2	2	1	2	0	0	1	0	0	1	1	1	0	0	0	0	0	1	0	2	1	0	1	2	3	3	2	4	2	2	4	3
1612	1	1	3	3	3	3	3	3	3	3	3	3	3	3	3	3	3	3	3	1	1	1	1	1	1	1	1	1	1	0	0	0	0	0	0	0	0	0	0	0	1	1	2	1	2	2	2	2	2
1613	2	1	1	2	2	3	3	3	3	3	3	2	2	2	2	2	3	3	3	2	1	1	0	2	1	0	2	0	1	1	0	0	1	0	0	1	1	0	0	1	3	2	3	4	3	1	5	4	1
1614	1	1	3	3	2	3	5	5	3	1	1	1	1	4	1	1	5	2	5	2	3	1	1	3	1	3	2	2	1	3	3	0	2	1	3	0	0	3	1	0	2	1	3	2	4	5	3	5	4
1615	2	1	2	3	2	1	5	3	1	1	2	1	3	1	1	2	2	3	3	1	0	0	0	1	1	0	0	1	1	0	0	1	0	0	0	0	0	0	0	0	2	2	2	2	3	2	4	3	2
1616	1	1	2	1	1	1	1	1	2	1	2	2	1	1	1	2	2	2	1	0	0	0	0	0	0	0	0	0	0	0	0	0	0	0	0	0	0	0	0	0	1	1	1	1	1	1	1	1	1
1617	2	1	4	3	1	1	3	2	3	1	1	1	3	5	1	3	4	3	4	0	0	0	0	0	0	0	0	0	0	0	0	0	0	0	0	0	0	0	0	0	4	2	4	4	2	2	4	4	2
1618	2	1	5	4	1	2	2	3	2	1	4	1	1	1	1	3	4	2	2	1	0	1	0	3	0	0	2	3	3	3	3	3	1	1	2	1	1	0	1	1	2	4	2	1	4	4	4	1	1
1619	2	1	5	4	3	1	2	1	1	2	3	2	1	3	1	1	1	1	3	0	0	2	0	0	0	0	0	1	0	0	0	0	0	0	1	0	1	0	0	0	2	1	5	4	1	1	4	5	1
1620	2	1	4	2	2	1	3	4	4	3	5	2	3	3	4	3	3	3	3	1	1	1	0	1	0	0	1	1	0	0	1	0	0	0	0	0	0	0	1	0	1	1	4	3	3	3	3	3	2
1621	2	1	1	1	1	1	3	2	2	1	1	2	1	1	1	2	2	3	3	1	0	0	0	0	0	0	0	0	0	0	0	0	0	0	0	0	0	0	0	0	1	1	4	3	1	1	5	4	2
1622	1	1	4	4	1	1	1	3	2	1	4	3	2	4	2	2	2	2	3	0	0	0	0	2	0	0	0	2	0	0	0	0	1	0	0	0	0	0	0	0	2	1	5	5	1	2	5	4	2
1623	1	1	3	3	1	1	3	2	1	2	5	3	1	5	2	2	2	2	3	0	1	0	0	0	1	0	0	1	0	0	0	0	0	0	0	0	0	3	2	0	4	3	5	5	4	2	5	4	4
1624	2	1	3	3	3	1	4	4	3	2	3	2	2	2	2	3	3	3	3	1	1	1	1	1	0	0	1	2	1	1	1	1	1	1	0	0	2	1	1	0	4	3	3	4	4	3	4	3	2
1625	1	1	2	1	2	1	2	2	2	1	2	1	1	3	1	5	3	3	3	0	1	0	0	1	0	0	1	2	1	2	0	0	1	1	0	0	1	0	2	0	2	1	4	5	2	3	3	4	3
1626	1	1	1	1	1	1	1	1	1	1	1	1	1	1	1	1	1	1	1	0	0	0	0	0	0	0	0	1	0	0	1	1	0	0	0	0	0	0	0	0	1	1	5	5	1	1	3	3	3
1627	1	1	2	2	1	1	2	2	1	4	2	3	1	5	3	5	4	1	1	1	0	0	0	0	0	0	0	2	0	1	1	0	1	0	0	0	0	0	0	0	1	3	4	4	1	4	2	4	4
1628	2	1	4	4	3	1	4	4	3	2	4	5	4	5	5	5	5	3	3	1	0	2	0	2	2	2	3	3	1	3	3	3	2	2	1	0	2	3	2	0	3	4	5	5	4	3	5	1	5
1629	2	1	3	4	1	2	5	5	5	1	4	2	5	5	1	1	5	5	5	1	1	0	0	3	0	0	1	3	3	1	0	0	0	0	0	0	0	0	1	0	4	2	2	4	4	2	4	4	4
1630	2	1	2	3	4	1	5	5	5	5	5	5	5	5	5	5	5	5	5	3	2	2	0	3	2	0	3	3	2	3	3	3	3	3	1	1	3	3	3	3	4	3	2	3	5	5	2	4	5
1631	2	1	2	2	1	1	2	2	4	2	2	4	2	2	3	1	1	2	2	1	2	2	0	1	0	1	2	3	1	2	1	1	1	1	1	0	2	0	1	0	3	4	4	4	4	2	4	5	2
1632	2	1	3	1	2	1	2	3	2	1	1	2	1	5	1	1	2	3	2	1	0	2	2	1	0	2	1	3	2	2	2	1	1	1	0	0	1	1	1	2	3	2	1	3	3	5	1	3	5
1633	2	1	3	3	3	3	4	3	3	2	2	3	3	2	3	3	2	3	3	1	1	0	1	1	1	1	1	1	1	0	1	1	1	0	1	0	2	1	0	0	4	4	3	4	4	4	4	3	3
1634	2	1	3	4	4	1	4	5	5	1	5	5	5	5	1	3	5	5	5	3	2	2	0	3	2	0	2	3	3	3	0	1	0	3	3	2	2	1	1	1	4	4	1	2	4	4	4	3	4
1635	1	1	1	3	1	1	1	1	1	1	1	1	1	1	1	1	1	1	1	0	0	0	0	0	0	0	0	0	0	0	0	0	0	0	0	0	0	0	0	0	1	1	5	5	1	1	5	5	1
1636	2	1	5	5	2	1	1	5	2	1	5	5	3	5	5	3	2	5	5	3	0	0	1	3	0	1	0	3	3	2	0	1	1	0	2	0	3	3	3	0	5	5	3	3	4	5	5	1	3
1637	1	1	5	5	1	1	5	5	1	1	1	1	2	1	1	1	4	5	5	2	0	3	0	2	1	0	3	3	3	2	2	3	1	2	3	3	2	0	1	2	5	5	1	3	5	5	1	3	4
1638	2	1	2	2	2	1	3	3	4	2	1	1	1	3	2	1	2	2	3	0	1	0	0	0	0	0	0	0	0	0	0	0	0	0	0	0	0	1	1	0	4	2	3	4	3	4	4	5	2
1639	1	1	3	2	1	1	5	5	4	5	5	5	3	5	5	5	5	5	5	3	2	3	3	2	3	1	3	3	3	3	3	3	1	1	1	1	1	3	2	3	5	5	2	3	4	1	1	2	1
1640	2	1	3	2	3	1	4	5	4	1	5	3	2	3	3	5	5	2	4	1	1	1	1	1	1	1	1	2	1	2	1	0	1	1	0	0	1	1	1	1	2	2	5	5	2	5	5	4	1
1641	1	1	3	3	2	1	3	3	3	2	4	3	2	4	1	1	2	2	2	1	1	0	0	1	0	0	0	2	0	1	1	0	1	0	0	0	0	1	0	0	2	1	5	3	3	1	1	2	2
1642	2	1	1	2	1	1	2	2	1	1	1	1	1	1	1	2	1	2	2	0	0	0	0	0	0	0	0	0	0	0	0	0	0	0	0	0	0	0	0	0	1	1	5	5	2	1	4	4	1
1643	2	1	3	2	1	1	1	1	2	1	1	1	1	2	1	4	3	2	2	1	1	0	1	0	0	0	0	0	0	1	1	1	0	0	1	0	1	0	1	0	3	2	3	3	3	1	1	3	2
1644	2	1	2	3	1	1	4	2	2	1	2	3	3	4	2	4	4	5	5	1	0	1	0	1	1	2	1	3	1	0	0	1	0	0	0	0	2	0	1	0	5	3	3	2	4	3	4	5	2
1645	2	1	2	1	1	1	5	2	3	5	1	1	1	4	1	5	2	2	3	2	0	0	0	0	0	0	1	3	0	0	0	0	0	0	0	0	1	0	0	0	1	1	5	4	4	4	3	4	1
1646	2	1	3	1	1	1	3	4	1	1	1	1	2	1	1	1	4	4	5	1	0	0	0	3	0	1	0	2	1	0	2	2	0	1	3	0	2	0	2	0	4	4	4	3	4	4	4	2	4
1647	1	1	4	4	5	1	5	3	3	2	3	1	1	3	2	2	4	4	3	2	1	2	1	2	0	0	1	2	1	1	2	1	0	1	1	0	1	0	1	0	4	4	3	4	2	5	2	4	4
1648	2	1	4	3	3	1	2	2	2	1	1	2	3	4	4	4	4	2	1	0	0	0	0	0	0	0	0	1	1	0	1	1	1	2	0	1	1	0	0	0	3	2	3	4	3	3	4	3	3
1649	1	1	5	5	5	5	5	5	5	5	5	5	5	5	5	5	5	5	5	3	3	3	3	3	3	3	3	3	3	3	3	3	3	3	3	3	3	3	3	3	5	5	5	5	5	5	5	5	5
1650	1	1	3	2	1	1	5	3	1	2	2	3	3	4	2	3	2	2	2	1	1	0	0	1	0	1	1	2	1	1	0	1	1	0	0	0	0	0	0	0	2	2	3	3	2	2	4	4	3
1651	2	1	4	5	1	1	5	5	5	1	5	1	1	5	1	1	5	5	5	3	3	3	3	3	0	0	3	3	3	3	3	3	3	3	3	3	3	3	3	3	5	5	1	3	5	5	1	4	5
1652	1	1	3	3	3	1	4	4	3	3	4	1	1	2	1	1	3	3	4	0	0	0	0	1	0	0	2	1	0	0	0	0	0	0	0	0	0	0	0	0	1	1	3	4	2	1	4	3	1
1653	2	1	2	4	2	1	1	2	2	2	2	2	2	2	2	2	2	3	1	0	0	0	0	0	0	0	0	0	0	0	0	0	0	0	0	0	0	0	0	0	1	1	4	5	1	1	5	5	1
1654	2	1	2	2	1	1	2	1	1	1	1	1	1	2	2	2	2	1	2	0	1	1	0	0	0	0	0	0	0	0	0	0	1	0	0	0	0	0	0	0	1	1	5	5	2	1	5	4	1
1655	2	1	3	3	1	2	5	4	2	1	4	1	2	2	2	3	3	2	2	1	0	1	0	1	0	0	1	2	0	0	1	0	2	0	0	0	2	1	0	0	5	2	5	5	4	4	3	4	4
1656	2	1	3	3	3	1	3	2	3	3	3	3	3	3	3	3	3	3	3	1	1	2	0	0	0	2	1	2	2	2	1	1	1	0	1	1	1	1	1	1	3	4	4	2	4	3	3	3	3
1657	1	1	1	3	1	1	3	4	3	5	4	5	4	5	5	4	4	4	4	2	1	2	1	2	1	0	1	2	1	1	2	1	1	1	1	0	1	0	1	1	3	2	3	3	4	4	5	4	3
1658	2	1	5	5	2	1	3	3	2	3	5	4	4	5	5	5	5	3	3	3	3	2	2	2	3	1	2	3	1	3	3	3	1	2	0	2	3	2	1	0	5	5	3	4	5	4	4	2	5
1659	1	1	2	2	1	1	5	4	5	1	4	1	1	1	1	1	1	3	2	0	1	2	0	1	0	0	2	1	0	0	0	0	1	0	0	0	0	1	0	1	1	1	2	4	1	5	1	3	5
1660	2	1	1	1	1	1	1	1	2	1	1	1	1	5	2	1	2	1	1	0	0	0	0	0	0	0	0	1	0	0	0	0	0	0	0	0	0	0	0	0	2	3	3	3	4	4	1	3	4
1661	2	1	2	2	1	1	2	2	1	1	1	1	1	2	1	2	3	2	2	1	1	0	0	1	0	0	1	2	1	3	3	1	1	2	1	0	2	0	0	0	3	4	2	3	4	5	5	3	4
1662	1	1	1	1	1	1	1	1	1	1	1	1	1	1	1	1	1	1	1	1	2	2	1	1	1	1	2	1	1	1	1	1	2	0	2	0	1	2	1	1	3	3	4	4	2	1	3	5	1
1663	2	1	1	1	1	3	2	2	1	2	5	1	1	2	1	3	4	1	1	0	1	1	0	0	0	0	0	1	0	0	1	1	0	0	0	0	0	0	0	0	1	1	4	4	3	3	4	3	3
1664	1	1	5	5	5	5	5	5	5	5	5	5	5	5	5	5	5	5	5	3	3	3	3	3	3	3	3	3	3	3	3	3	3	3	3	3	3	3	3	3	5	5	5	5	5	5	1	1	5
1665	2	1	3	4	2	1	3	3	2	1	4	4	4	5	2	1	4	3	5	0	0	1	0	1	0	0	2	3	0	1	2	2	1	1	0	0	2	1	1	1	4	4	3	4	4	4	2	4	2
1666	2	1	3	1	1	1	3	2	1	1	1	2	1	1	1	2	1	1	3	1	0	0	0	0	0	0	0	1	0	0	0	0	0	0	0	0	1	0	0	0	3	2	4	4	3	5	2	4	2
1667	2	1	3	4	1	1	4	3	4	1	1	1	1	1	4	4	4	5	4	3	2	3	0	1	3	0	0	3	3	0	0	2	1	0	2	0	1	0	0	0	1	5	1	3	5	5	1	1	5
1668	1	1	3	4	1	1	1	1	1	1	1	1	1	1	1	1	2	1	1	0	0	0	0	0	0	0	0	1	0	0	0	0	1	0	0	0	0	0	0	0	1	1	4	5	1	5	1	3	1
1669	1	1	4	5	4	1	5	5	1	2	5	5	4	4	4	4	5	5	5	2	0	0	0	1	0	0	3	3	0	0	1	0	0	0	0	0	0	0	0	0	2	4	4	4	3	2	5	3	2
1670	2	1	2	2	1	1	2	3	2	1	1	1	2	5	2	2	4	1	2	0	0	1	0	1	1	0	1	1	1	0	1	0	1	0	1	0	0	0	0	0	2	2	5	4	2	2	2	3	3
1671	1	1	5	5	5	1	5	5	5	1	5	1	5	1	1	1	5	5	5	3	3	2	1	2	2	0	2	3	1	3	3	2	3	1	1	2	3	2	2	1	4	4	4	2	4	4	4	5	4
1672	1	1	3	4	2	1	2	2	2	1	1	1	1	1	1	1	1	1	1	1	0	0	0	0	0	0	0	0	0	0	0	0	0	0	0	0	0	0	0	0	3	2	3	3	3	3	3	4	3
1673	2	1	2	2	1	1	3	3	1	1	1	1	3	3	1	1	3	4	4	0	0	0	0	0	0	0	1	2	0	0	0	0	1	0	0	0	1	0	0	0	2	2	4	4	2	2	4	4	2
1674	1	1	5	5	5	1	5	5	5	1	5	1	1	3	1	1	5	5	5	1	0	1	0	1	2	0	1	3	3	3	3	1	0	1	0	0	1	1	0	0	5	5	1	5	5	5	5	2	3
1675	1	1	1	1	1	1	4	2	2	1	1	1	1	1	2	2	2	2	2	2	1	0	0	0	1	0	1	1	0	1	1	0	1	0	0	0	1	0	0	0	2	2	3	4	1	1	4	4	1
1676	1	3	5	5	4	1	3	4	3	1	2	2	4	5	4	5	4	2	3	1	1	2	1	2	1	0	2	2	2	1	1	1	2	2	1	2	1	1	1	2	5	3	1	2	4	3	2	2	3
1677	2	1	2	1	1	2	3	3	1	5	1	1	1	4	1	2	3	4	2	0	1	0	0	0	0	1	0	2	0	0	0	0	1	0	0	0	0	0	0	0	1	1	5	4	2	1	5	4	1
1678	2	1	1	2	1	1	3	3	2	1	3	1	1	3	1	1	1	3	2	1	0	0	0	1	0	0	0	0	0	0	0	0	0	0	0	0	0	0	0	0	1	1	3	3	2	1	5	4	1
1679	2	1	5	5	2	1	2	2	2	1	5	1	1	2	4	4	4	2	2	0	0	3	0	0	0	0	1	2	2	2	2	1	1	2	0	1	1	0	0	1	4	4	2	4	4	3	5	2	2
1680	1	1	3	3	2	1	3	3	3	3	3	5	2	2	3	2	2	3	2	1	0	1	0	1	0	0	1	2	1	0	0	0	1	0	0	0	1	1	0	0	2	2	3	3	3	4	3	2	4
1681	2	1	4	4	3	1	5	5	2	3	1	4	3	1	1	1	3	4	5	2	1	0	1	1	0	0	1	3	0	1	2	0	0	0	0	0	2	1	1	0	1	1	1	4	4	2	4	5	1
1682	1	1	3	3	3	1	2	2	2	3	3	1	3	3	3	3	2	2	2	0	0	1	0	1	1	0	0	1	0	0	0	0	2	0	0	0	1	0	1	0	2	3	3	4	2	1	1	4	1
1683	1	1	1	1	1	1	1	1	1	1	1	1	1	1	1	1	1	1	1	0	0	0	0	0	0	0	0	0	0	0	0	0	0	0	0	0	0	0	0	0	2	2	5	5	2	1	5	5	1
1684	1	1	1	2	1	1	2	2	1	1	5	1	1	5	1	1	1	1	2	1	1	0	0	1	0	0	3	3	0	0	0	0	0	0	0	0	0	0	0	0	4	4	5	5	5	5	5	5	5
1685	2	1	1	1	1	1	4	3	2	1	3	4	2	5	5	5	2	2	4	1	0	0	0	0	3	0	1	3	1	1	1	0	2	1	0	0	3	0	1	0	3	4	4	4	4	4	5	5	1
1686	2	1	2	1	2	1	3	2	3	1	1	1	1	1	1	2	3	1	3	1	0	0	0	1	1	0	0	0	0	1	1	0	0	1	0	0	0	0	0	0	2	1	5	4	2	2	4	4	2
1687	2	1	3	3	3	3	3	3	3	3	3	2	2	1	2	2	2	2	2	0	0	0	0	0	0	0	0	0	0	0	0	0	0	0	0	0	0	0	0	0	1	1	2	3	3	3	3	4	1
1688	2	1	2	4	3	1	4	4	2	2	4	3	2	4	4	4	5	4	4	1	0	0	0	1	1	0	1	2	0	1	1	0	1	0	0	0	0	0	0	0	2	2	3	4	2	1	5	4	2
1689	2	1	1	3	1	1	3	3	1	5	3	3	1	1	1	2	3	1	3	0	0	0	0	0	0	0	0	1	1	0	0	0	0	0	0	0	0	2	1	0	4	1	5	5	4	1	5	5	1
1690	1	1	2	2	1	2	4	2	2	2	2	1	2	2	2	1	2	2	2	1	1	1	1	1	1	1	1	1	1	1	1	1	1	1	1	0	1	1	1	1	3	3	4	4	3	2	4	4	2
1691	2	1	4	4	1	1	2	1	3	1	1	1	1	1	3	3	3	1	2	0	0	1	0	0	0	0	0	2	0	0	1	1	1	0	0	0	0	0	0	0	2	1	4	4	2	4	5	4	2
1692	2	1	3	3	3	1	2	3	3	1	1	1	1	3	1	1	5	3	5	1	0	0	0	1	0	0	0	2	1	0	0	0	0	0	0	0	1	0	0	0	1	1	4	4	1	3	3	4	3
1693	2	1	1	2	1	1	2	3	3	1	3	1	2	5	2	2	4	2	3	1	1	1	1	1	0	1	2	2	1	1	1	1	0	1	1	0	1	2	0	0	5	3	4	3	4	4	2	4	3
1694	2	1	1	2	1	1	2	3	1	1	1	1	1	5	3	3	3	2	2	0	0	0	0	0	3	0	1	3	0	1	0	0	0	0	0	0	2	0	1	0	2	4	5	5	1	1	5	5	1
1695	1	1	2	1	1	1	1	2	3	3	1	1	1	4	1	1	3	1	3	1	0	0	0	0	1	0	1	0	0	0	0	0	0	0	0	0	0	0	0	0	1	1	4	4	1	2	5	4	1
1696	2	1	3	1	1	1	1	1	3	3	1	1	1	1	1	1	1	1	1	0	1	0	0	0	0	0	0	1	0	0	0	0	0	0	0	0	0	0	0	0	1	1	4	4	1	1	4	4	1
1697	2	1	2	2	2	1	2	2	2	1	1	2	2	3	1	1	2	2	2	0	0	1	1	0	0	0	0	1	0	0	0	0	1	0	0	0	1	0	0	0	4	2	4	4	3	1	5	3	1
1698	1	1	4	4	3	1	4	5	4	2	2	1	2	3	3	4	4	3	3	1	0	0	0	2	0	0	0	1	0	0	0	0	1	0	0	0	1	0	0	0	2	2	3	5	4	1	5	4	1
1699	1	1	5	5	3	1	2	2	3	1	1	2	2	2	1	1	3	3	3	1	1	1	0	0	0	0	1	1	1	1	0	0	0	0	1	0	1	0	0	0	2	2	1	1	2	2	1	2	2
1700	1	1	4	3	4	1	5	4	2	1	4	2	2	2	1	1	5	5	3	0	0	1	0	0	0	0	0	0	0	0	0	0	0	0	0	0	0	0	0	0	1	1	3	3	3	1	1	3	2
1701	1	1	3	3	1	1	5	4	2	3	3	4	3	5	2	2	2	4	4	1	1	0	0	1	0	0	0	1	1	1	1	0	0	0	0	2	2	2	1	0	2	2	2	2	4	4	2	3	4
1702	1	1	1	2	1	1	2	2	3	1	2	1	1	2	3	2	3	2	3	0	1	1	0	1	0	0	0	0	0	0	1	0	0	0	1	0	0	0	0	0	1	1	4	4	3	3	3	5	2
1703	2	1	1	1	1	1	1	1	5	1	1	1	1	1	1	1	1	1	1	0	0	0	0	0	0	0	0	0	0	0	0	0	0	0	0	0	0	0	0	0	3	1	4	4	4	1	4	5	1
1704	1	1	2	2	2	1	4	4	4	1	3	3	3	3	3	3	3	3	3	1	1	1	1	1	1	1	1	1	1	1	1	1	1	0	1	1	1	1	0	0	2	1	2	2	2	2	2	2	2
1705	2	1	3	2	3	5	4	4	2	1	4	3	1	4	1	4	4	4	4	2	0	0	0	1	0	0	1	1	0	0	0	0	0	0	0	0	1	0	0	0	1	4	3	4	2	4	2	3	2
1706	1	1	2	3	4	1	2	3	1	5	5	5	3	5	5	5	5	3	4	0	1	0	0	1	0	0	0	1	1	2	0	0	1	0	0	0	0	0	0	0	1	1	4	4	3	1	5	4	2
1707	1	1	3	3	4	1	2	3	2	3	4	4	3	4	3	4	2	3	3	0	1	0	0	0	0	0	1	1	0	0	0	0	1	0	0	0	0	0	0	0	3	1	4	5	3	1	5	4	2
1708	2	1	3	3	2	2	2	3	3	1	1	2	2	2	2	2	2	2	2	0	0	1	0	1	1	0	0	0	0	0	0	0	2	0	0	0	1	0	0	0	3	2	4	5	1	1	4	5	1
1709	1	1	2	3	2	2	2	2	2	2	2	2	2	2	2	2	2	2	2	1	1	1	1	1	1	0	1	1	1	1	1	1	1	1	1	1	1	1	0	1	1	2	2	2	2	2	2	2	2
1710	1	1	3	3	1	1	4	3	1	3	5	2	1	4	1	1	4	4	3	0	1	0	0	0	0	0	0	1	0	1	0	0	0	0	1	0	0	0	0	0	2	2	3	3	4	1	5	4	1
1711	1	1	1	3	5	1	2	3	1	1	5	1	3	5	1	1	3	3	3	2	1	0	0	3	0	1	0	2	0	0	0	0	0	0	0	0	0	0	0	0	2	3	2	2	2	2	1	5	3
1712	2	1	4	4	3	1	2	2	1	1	1	1	1	4	1	1	2	3	3	1	0	1	1	0	0	1	1	2	1	1	1	1	0	1	1	0	1	1	1	0	3	3	4	4	3	3	4	4	3
1713	1	1	2	2	1	1	3	2	1	1	1	1	1	3	2	3	3	2	3	2	0	0	0	1	0	0	1	1	0	0	1	0	1	0	0	0	1	1	1	0	3	2	5	4	1	3	3	3	3
1714	1	1	4	4	2	1	2	5	5	1	5	1	1	5	4	4	4	5	5	2	0	0	0	3	0	0	0	3	1	0	0	0	0	0	0	0	0	1	0	0	2	1	1	4	2	2	5	4	2
1715	1	1	3	3	3	1	1	1	1	1	1	2	2	3	3	3	3	2	2	1	1	1	1	1	1	1	1	1	1	1	1	0	0	0	1	1	1	1	1	1	3	3	3	3	3	3	3	2	2
1716	1	1	5	4	5	1	2	3	2	1	5	1	1	3	1	1	1	2	3	0	1	1	1	0	1	0	0	1	1	0	0	0	0	0	2	0	1	1	0	0	3	2	3	4	2	3	4	1	2
1717	2	1	4	4	4	1	4	4	3	2	5	1	2	5	1	1	3	4	4	2	2	2	0	3	1	1	3	3	2	2	2	2	1	2	2	3	3	0	1	2	4	5	1	1	5	5	1	3	3
1718	2	1	4	4	4	1	3	4	1	1	3	1	1	5	1	1	2	4	4	3	2	2	0	2	1	1	3	3	2	2	2	2	1	2	2	3	2	0	1	2	3	5	1	1	4	3	3	3	2
1719	1	1	3	3	1	1	2	1	4	1	1	1	3	3	2	2	3	2	1	0	0	0	0	1	2	0	1	1	1	0	0	0	2	0	0	0	0	0	1	0	3	2	3	4	1	1	1	2	2
1720	2	1	5	4	4	1	2	4	2	2	4	2	4	5	2	4	5	4	4	3	2	2	0	1	0	0	3	3	1	1	2	1	2	0	0	0	2	0	1	0	4	2	3	2	4	2	4	2	4
1721	1	1	5	4	1	1	2	3	3	1	1	1	5	4	2	2	3	3	4	0	1	0	0	2	0	0	1	0	0	0	0	0	0	0	0	0	0	0	0	0	1	2	5	4	1	5	4	1	5
1722	1	1	2	1	1	1	4	5	1	1	5	4	3	5	1	1	4	4	3	1	1	3	0	2	1	0	2	3	3	2	2	1	1	1	1	1	1	0	0	1	4	3	1	2	4	5	1	3	4
1723	2	1	1	1	2	1	3	2	2	4	1	1	1	1	1	4	4	3	3	1	0	0	1	2	1	0	0	2	0	0	0	1	2	0	0	0	0	0	0	0	2	3	5	5	1	4	4	5	1
1724	1	1	2	3	2	1	2	2	2	2	1	2	1	2	2	2	2	1	2	0	1	0	0	0	0	1	0	1	1	0	0	1	0	0	0	0	1	1	0	0	1	2	4	4	2	4	5	4	2
1725	2	1	3	2	2	1	3	2	2	1	3	1	2	2	1	1	1	3	3	1	0	0	0	1	1	1	1	1	0	0	0	0	1	0	0	0	0	0	0	0	2	2	4	4	2	1	5	4	1
1726	1	1	5	4	3	2	4	3	1	3	1	3	2	3	1	1	4	3	4	1	0	0	0	1	1	0	0	2	0	0	0	0	1	0	0	0	1	0	0	0	1	1	4	5	3	2	4	4	2
1727	2	1	5	5	4	4	5	5	5	4	4	4	4	5	5	5	5	5	5	2	3	3	3	2	2	3	3	3	3	3	3	3	3	3	2	3	2	3	2	3	5	5	5	3	5	3	4	2	3
1728	1	1	3	2	1	1	5	5	5	1	1	1	1	1	1	1	2	4	5	3	1	0	1	0	0	3	3	0	2	2	1	0	3	0	0	0	0	0	0	0	2	1	3	4	5	5	1	5	5
1729	2	1	2	2	2	1	2	2	1	1	1	2	2	2	2	2	2	2	2	0	0	0	0	0	0	0	0	0	0	0	0	0	1	0	0	0	0	0	0	0	2	2	5	5	2	2	5	3	2
1730	1	1	3	2	2	1	2	3	2	4	1	2	1	5	4	4	2	3	3	1	1	2	0	1	1	2	1	2	1	1	1	2	2	1	2	2	1	0	1	1	4	2	4	4	4	5	5	2	2
1731	2	1	3	4	4	1	5	5	2	3	2	5	5	5	5	5	5	5	5	3	1	1	0	2	1	1	2	3	1	1	1	2	1	2	1	1	2	1	1	1	4	4	2	2	4	5	1	2	5
1732	1	1	3	3	2	2	3	2	2	3	3	2	2	2	3	3	3	3	2	1	0	1	0	1	0	0	0	0	0	0	0	0	0	0	0	0	0	0	0	0	1	1	2	2	1	2	2	3	2
1733	2	1	4	4	1	3	5	5	1	5	4	5	2	5	1	1	1	5	4	1	1	0	1	3	3	0	0	3	1	1	1	0	0	1	1	0	3	2	3	0	5	5	4	3	5	1	5	5	1
1734	2	1	5	5	3	3	5	5	3	5	5	1	1	3	3	3	4	4	4	0	0	1	0	1	1	0	2	2	1	1	1	1	1	1	1	1	1	1	0	1	3	2	3	4	4	3	4	3	4
1735	1	1	4	4	2	2	5	3	4	1	1	1	3	4	4	4	4	5	5	1	0	0	0	1	0	0	0	1	1	0	0	1	0	0	0	0	2	0	0	0	2	2	3	3	3	1	4	4	3
1736	2	1	5	3	4	1	5	4	4	1	3	3	3	5	1	1	4	2	3	1	2	3	1	2	2	2	1	3	3	2	1	3	1	2	1	2	2	1	2	2	3	4	2	2	2	4	3	1	4
1737	2	1	3	4	3	1	4	4	4	1	1	1	1	2	1	1	1	3	3	1	0	3	0	1	0	0	2	2	1	0	1	2	1	0	2	0	0	0	0	1	1	4	4	4	2	4	2	1	3
1738	2	1	1	2	4	4	4	3	5	1	2	2	1	2	2	2	3	1	1	1	0	0	0	1	1	0	0	1	0	0	0	0	0	0	0	0	0	0	0	0	1	1	1	1	1	1	1	3	1
1739	2	1	1	3	2	1	3	5	3	1	1	1	1	2	4	1	3	5	5	1	0	0	0	3	2	0	0	3	0	0	0	0	0	0	0	0	1	0	0	0	4	4	2	4	1	1	5	5	1
1740	1	1	4	4	5	1	5	5	4	5	5	5	4	3	3	4	4	1	4	2	0	0	0	3	0	1	3	2	0	2	1	1	1	0	0	0	1	1	0	0	2	4	4	4	3	4	5	2	2
1741	1	1	4	4	2	1	3	4	2	1	1	3	4	3	4	4	4	5	5	1	0	1	1	3	1	0	1	2	1	2	2	1	1	1	1	2	1	0	0	2	4	3	4	4	4	5	1	5	4
1742	2	1	2	2	5	1	5	5	4	2	5	3	3	2	3	3	5	5	5	1	0	1	0	2	1	0	2	3	3	1	2	1	0	1	1	0	1	1	1	2	5	3	2	1	5	4	4	4	4
1743	2	1	3	3	3	2	4	4	3	1	4	1	4	4	2	4	4	3	4	1	1	1	1	1	2	0	2	2	1	2	2	3	1	2	1	0	1	0	1	0	4	4	3	4	4	4	4	3	3
1744	2	1	2	3	3	1	3	2	2	2	2	1	2	3	4	4	5	4	3	0	0	1	0	1	0	0	1	3	0	0	1	1	1	1	0	0	0	0	0	0	4	4	4	4	4	4	5	4	4
1745	2	1	4	4	4	1	5	4	2	1	1	2	1	4	1	1	5	3	2	1	0	0	0	2	2	0	3	3	0	1	1	1	1	1	0	0	0	0	0	0	4	4	4	4	4	2	5	4	3
1746	2	1	2	2	1	1	2	2	1	4	2	2	2	3	1	1	3	3	2	0	0	0	0	0	0	1	1	1	1	0	0	0	0	0	0	0	0	0	0	0	3	2	5	5	2	4	4	5	3
1747	2	1	4	5	1	1	5	5	4	2	5	3	2	3	1	2	5	5	5	1	0	0	0	1	1	0	1	1	0	0	0	1	1	0	0	0	0	0	0	0	2	2	3	4	3	2	4	4	2
1748	2	1	3	4	3	1	5	5	1	1	2	4	3	2	2	2	5	5	5	1	0	1	1	1	0	0	1	3	1	1	1	2	0	1	1	0	2	0	1	0	3	3	4	5	5	5	3	5	3
1749	2	1	5	5	3	1	3	2	2	1	1	1	1	1	2	1	1	2	2	0	0	1	0	1	0	0	0	1	1	0	0	1	0	0	1	0	1	1	0	1	3	2	2	2	4	1	4	2	3
1750	1	1	4	4	4	2	5	5	3	5	2	4	4	5	1	1	2	2	1	0	2	2	1	2	1	1	3	3	2	3	1	2	3	1	1	3	1	0	2	1	2	4	2	4	4	4	2	3	5
1751	1	1	5	5	2	4	5	2	3	5	1	5	5	5	3	2	4	4	1	0	3	3	0	1	2	1	2	3	2	3	3	3	2	2	3	3	1	3	3	1	4	4	3	4	3	5	1	3	5
1752	1	1	5	5	3	1	2	5	4	1	4	2	2	1	1	1	5	2	4	4	4	4	1	4	4	1	4	4	1	4	4	4	4	3	3	4	4	2	2	4	2	1	5	5	2	1	1	3	1
1753	1	1	2	2	2	1	2	2	2	2	4	1	2	5	3	5	4	3	2	2	1	2	2	2	1	1	1	1	1	1	1	1	1	1	1	1	1	1	1	1	3	2	3	3	3	3	3	3	3
1754	2	1	2	2	2	1	3	2	1	1	2	1	1	1	1	1	1	1	1	1	1	1	1	1	1	1	1	1	1	1	1	1	1	1	1	1	1	1	1	1	5	5	1	1	5	5	1	1	5
1755	1	1	3	3	3	1	4	4	5	1	4	4	4	4	3	3	3	3	3	1	1	1	1	1	1	1	1	1	1	1	1	1	1	1	1	1	1	1	1	1	3	3	2	2	3	2	3	4	2
1756	2	1	3	2	1	1	3	3	3	1	2	2	1	2	3	3	3	2	4	1	1	1	1	2	1	1	2	1	1	1	1	1	1	1	1	1	1	1	2	1	2	2	1	2	2	5	1	5	3
1757	1	1	2	2	2	1	2	2	2	5	1	2	1	1	1	1	3	5	3	1	1	1	1	1	1	1	1	2	1	2	1	1	3	1	1	1	2	1	2	1	5	2	5	4	2	2	1	3	3
1758	2	1	2	1	1	3	3	3	2	1	1	1	1	5	4	4	2	1	1	1	3	4	3	1	2	3	3	4	3	3	3	3	4	3	3	3	4	4	4	3	2	1	2	4	1	1	1	1	1
1759	2	1	2	2	1	1	3	3	3	2	4	1	1	2	2	2	3	2	2	1	1	1	1	2	1	1	1	1	1	1	1	1	1	1	1	1	1	1	1	1	2	2	3	4	3	2	4	4	2
1760	2	1	1	1	1	1	1	1	1	1	1	1	1	2	2	2	2	1	1	1	1	1	1	1	1	1	1	2	1	1	1	1	1	1	1	1	1	1	1	1	5	5	1	1	5	5	5	5	5
1761	1	1	2	4	1	5	2	2	2	1	2	2	2	2	1	1	5	1	1	2	2	3	1	2	2	2	2	4	3	3	3	2	1	2	1	1	2	3	3	1	2	2	2	2	2	1	1	2	1
1762	2	1	4	4	3	1	3	3	1	1	3	1	1	1	5	5	5	1	2	1	4	2	2	1	1	1	1	4	3	2	2	2	2	1	2	1	2	1	1	1	2	2	4	4	1	5	5	3	5
1763	2	1	4	3	4	3	3	3	4	5	2	4	5	4	5	5	5	4	4	3	2	1	2	2	3	3	3	4	3	3	4	4	2	4	3	3	3	3	4	4	3	1	2	2	2	1	4	3	1
1764	1	1	2	2	3	2	3	3	3	3	3	3	2	3	2	3	3	3	4	1	2	1	1	2	2	2	2	4	1	2	1	2	2	2	2	3	3	3	3	2	3	3	2	2	1	1	3	3	3
1765	1	1	2	2	2	1	1	2	1	1	1	1	1	1	1	1	2	2	1	1	2	1	1	1	1	2	2	2	1	2	1	1	2	1	1	1	2	1	2	1	2	2	4	4	5	2	3	4	2
1766	2	1	1	1	1	1	1	2	1	2	1	1	1	1	1	1	1	2	1	1	1	1	1	2	1	1	1	1	1	1	1	1	1	1	1	1	1	1	1	1	2	5	5	5	5	5	5	5	5
1767	2	1	1	2	2	1	4	2	2	1	1	1	1	1	1	3	3	3	4	1	1	1	1	1	1	1	1	1	1	1	1	1	1	1	1	1	1	1	1	1	5	5	3	3	3	3	1	4	2
1768	1	1	4	4	2	1	3	2	2	2	2	2	2	2	2	1	5	3	3	2	3	4	2	2	4	4	4	4	3	3	3	2	4	3	3	2	3	3	4	2	1	3	3	2	3	3	1	2	1
1769	2	1	5	5	1	1	3	1	3	1	1	1	1	1	1	1	2	1	1	1	1	1	1	1	1	1	1	1	1	1	1	1	1	1	1	1	1	1	1	1	5	5	5	5	5	5	5	5	5
1770	2	1	2	1	1	2	1	2	3	1	1	1	2	1	2	1	2	1	1	2	1	1	1	2	1	1	2	1	1	1	1	1	1	1	2	1	1	1	1	2	3	5	5	4	3	3	1	5	2
1771	2	1	3	3	5	1	3	5	3	1	1	1	1	1	2	2	5	3	1	2	3	3	3	3	3	3	3	4	4	4	4	3	4	3	4	4	3	4	4	4	1	1	1	5	1	5	1	3	2
1772	2	1	1	1	1	1	1	1	1	1	1	1	1	1	1	1	1	1	1	1	1	1	1	1	1	1	1	1	1	1	1	1	1	1	1	1	1	1	1	1	5	5	5	5	5	1	5	5	5
1773	1	1	1	1	1	1	1	1	2	1	1	2	1	2	1	1	2	1	1	1	1	2	2	1	1	1	1	2	1	2	2	1	2	1	1	1	1	1	1	1	5	5	5	5	5	5	5	5	5
1774	1	1	3	4	2	1	2	2	4	3	2	1	1	2	3	3	2	1	2	2	1	1	1	1	1	1	1	2	1	1	1	1	3	1	1	1	1	1	2	1	2	5	5	5	2	2	4	4	2
1775	2	1	2	3	2	1	1	2	2	4	1	1	1	2	2	1	2	1	2	1	1	1	1	1	1	1	1	2	1	1	1	1	1	1	1	1	1	1	1	1	5	5	5	5	5	5	5	1	5
1776	2	1	2	2	1	1	2	3	2	2	1	1	2	5	2	2	2	2	2	2	2	2	1	1	1	2	1	2	2	2	2	2	2	2	2	1	2	1	2	2	5	2	1	2	2	5	1	1	2
1777	1	1	2	3	1	1	2	4	4	3	3	1	3	2	1	2	3	2	5	2	2	1	1	3	1	2	2	2	1	2	2	1	1	1	1	1	1	1	1	1	3	3	3	3	3	3	3	4	3
1778	2	1	2	2	1	1	2	3	3	2	2	2	1	2	1	1	2	1	2	1	1	2	1	2	2	2	2	2	1	1	1	1	3	1	1	1	2	1	1	1	3	3	3	3	2	3	4	4	2
1779	2	1	4	3	1	1	1	2	1	1	1	2	1	2	1	1	2	1	1	2	1	2	1	2	1	1	1	2	3	1	1	3	2	3	2	1	3	1	2	1	5	3	2	4	5	2	1	2	1
1780	1	1	4	3	2	2	4	5	3	3	3	3	4	3	1	2	3	3	1	2	1	2	1	2	2	2	2	3	1	2	2	2	2	2	2	1	2	2	2	1	3	2	5	4	2	3	3	2	3
1781	2	1	1	1	1	1	1	1	1	1	1	1	1	1	1	1	1	1	1	1	1	1	1	1	1	1	1	1	1	1	1	1	1	1	1	1	1	1	1	1	5	5	4	4	5	2	4	4	2
1782	2	1	2	3	1	1	4	2	3	2	5	5	3	4	2	3	2	5	3	1	1	1	1	3	2	2	4	4	2	2	1	1	4	1	1	1	1	1	1	1	2	5	3	5	2	5	5	5	5
1783	1	1	3	2	1	1	2	2	3	1	1	1	1	1	3	4	3	1	1	2	2	2	2	1	2	3	2	4	2	2	2	2	4	1	1	1	2	2	2	1	2	2	5	4	3	3	1	3	3
1784	2	1	2	2	1	1	2	1	3	2	1	1	1	4	1	4	3	1	1	1	1	3	1	1	3	1	1	3	1	2	1	2	2	2	1	1	3	2	2	1	2	2	5	5	2	1	1	3	1
1785	2	1	5	1	3	5	4	5	5	5	4	4	3	5	3	2	5	4	5	2	3	1	1	1	3	1	3	4	1	1	2	1	4	1	1	1	3	1	2	1	1	3	4	3	1	1	2	3	3
1786	1	1	5	4	3	4	5	3	1	5	5	5	5	5	4	4	4	4	4	3	3	4	4	4	3	4	4	4	4	4	4	4	2	2	3	4	4	4	3	4	1	1	2	2	2	2	1	3	3
1787	2	1	3	3	3	1	3	3	3	2	1	2	1	2	1	3	5	2	3	1	2	2	1	1	4	1	2	4	2	3	3	2	2	1	1	1	2	1	2	2	3	2	1	4	3	5	5	3	1
1788	2	1	2	1	1	1	2	2	1	1	1	2	1	2	2	3	1	1	2	2	2	2	2	1	2	1	2	2	1	2	2	2	2	1	1	1	2	1	1	1	2	5	1	2	2	2	1	2	2
1789	1	1	1	3	1	5	1	1	1	1	5	1	1	5	5	5	5	1	1	1	4	2	4	1	1	2	2	2	1	1	1	4	3	4	1	1	3	3	4	4	1	1	5	5	1	1	5	5	1
1790	2	1	3	3	1	1	2	2	1	1	1	1	2	3	2	2	4	2	2	1	1	1	1	1	1	1	1	2	2	1	1	2	1	1	1	1	1	1	1	1	3	3	3	3	3	3	3	3	3
1791	2	1	5	5	5	5	5	5	5	5	5	5	5	5	5	5	5	5	5	4	4	4	4	4	4	4	4	4	4	4	4	4	4	4	4	4	4	4	4	4	1	1	1	1	1	1	1	1	1
1792	2	1	3	2	1	1	2	2	1	1	1	2	2	3	3	3	2	1	1	2	1	1	1	1	1	1	1	2	1	1	1	1	1	1	1	1	1	1	1	1	5	5	3	4	3	3	3	3	2
1793	2	1	4	4	2	1	3	3	2	3	2	2	2	2	4	4	4	2	4	2	1	3	2	3	2	2	1	4	2	2	2	2	2	2	2	1	1	2	1	1	2	5	3	2	3	2	3	4	2
1794	1	1	5	5	5	5	5	5	5	5	5	5	5	5	5	5	5	5	5	4	1	2	1	4	3	1	4	4	1	3	2	2	2	2	2	1	4	4	4	2	3	2	1	1	1	3	3	1	2
1795	2	1	2	2	1	1	2	1	2	3	3	1	2	2	1	1	1	2	2	1	1	1	1	1	1	1	1	1	1	1	1	1	1	1	1	1	2	1	1	1	5	5	5	5	2	5	5	4	5
1796	1	1	3	2	2	1	3	1	1	3	2	3	2	2	4	4	4	2	2	2	2	2	2	3	2	2	2	3	2	2	2	2	2	2	2	2	2	2	2	2	3	2	3	4	2	2	2	2	2
1797	2	1	2	2	2	1	2	2	3	1	2	1	2	2	2	2	2	2	2	2	1	1	1	1	2	1	2	2	1	1	1	1	1	1	1	1	1	1	1	1	2	2	4	4	2	2	2	3	2
1798	1	1	3	3	3	1	3	3	2	1	1	1	1	1	1	1	2	3	3	2	2	1	1	2	2	1	2	1	1	1	1	1	2	1	1	1	1	1	1	1	2	2	3	3	2	2	5	5	5
1799	1	1	4	2	1	1	2	2	3	1	1	1	1	1	1	1	1	1	3	1	2	2	1	2	1	2	2	2	1	2	2	2	3	1	1	1	1	1	1	1	5	5	4	4	5	3	4	2	5
1800	2	1	3	3	2	1	2	3	1	2	3	2	2	4	4	4	5	3	3	2	2	2	1	2	3	1	2	3	2	4	2	2	2	3	2	2	3	3	4	1	3	2	4	4	2	2	5	2	2
1801	1	1	3	2	1	1	1	1	2	1	5	1	1	1	2	2	2	1	1	1	1	1	1	1	1	1	1	1	1	1	1	1	1	1	1	1	1	1	1	1	2	5	5	5	5	5	5	5	3
1802	2	1	2	2	1	1	2	2	1	1	2	1	1	2	4	4	2	1	1	1	1	1	1	1	1	1	1	2	2	2	2	2	1	3	2	1	2	2	3	1	5	5	5	5	1	2	1	2	2
1803	1	1	5	5	3	1	2	2	1	2	2	1	1	2	2	2	2	2	1	1	1	1	1	1	1	1	1	2	1	1	1	1	3	1	1	1	2	1	2	1	3	5	4	4	5	2	5	1	2
1804	2	1	1	1	1	1	1	1	1	1	1	1	1	2	2	2	1	1	2	1	1	1	1	1	1	1	1	1	1	1	1	1	4	1	1	1	1	1	1	1	2	5	5	5	1	5	5	4	5
1805	1	1	4	2	5	1	3	5	1	5	3	4	5	5	5	5	5	5	5	1	2	2	1	2	1	4	2	4	4	2	4	2	4	1	1	1	2	4	4	1	2	1	3	4	5	1	4	3	2
1806	2	1	1	1	2	2	2	1	3	1	1	1	1	1	1	1	2	1	2	1	1	2	1	2	1	1	2	1	1	1	1	2	1	1	2	1	1	1	1	2	5	3	2	2	5	5	3	2	2
1807	1	1	3	3	1	1	3	2	3	1	1	2	2	1	3	4	4	3	3	2	2	1	1	2	1	1	1	1	1	1	1	1	1	1	1	1	3	1	1	1	5	5	4	4	2	3	4	1	2
1808	1	1	5	5	2	2	3	3	5	5	1	5	2	5	4	4	5	3	3	1	1	4	1	4	4	1	2	4	1	1	1	2	4	1	1	1	4	1	1	1	1	1	3	5	3	2	4	1	2
1809	1	1	1	2	1	1	1	1	1	1	1	1	1	2	1	1	1	1	1	1	1	1	1	1	1	1	1	1	1	1	1	1	1	1	1	1	1	1	1	1	5	5	5	5	5	5	5	5	5
1810	1	1	2	2	1	1	1	1	2	3	3	1	3	4	3	3	2	2	1	1	1	1	1	1	1	1	1	1	1	1	1	1	2	1	1	1	1	1	1	1	2	5	5	5	5	5	5	5	5
1811	2	1	1	1	1	1	2	1	1	1	1	1	1	2	2	2	1	1	1	1	1	1	1	1	1	1	1	1	1	1	1	1	1	1	1	1	1	1	1	1	3	5	5	5	5	5	5	5	5
1812	2	1	5	5	3	1	3	1	3	1	1	3	2	4	1	5	3	2	2	2	1	2	1	2	4	1	2	4	4	2	2	2	1	3	1	4	3	1	2	2	5	3	1	5	2	2	1	2	1
1813	2	1	2	1	1	1	1	1	1	1	1	1	1	5	1	1	2	1	1	1	1	4	1	1	2	2	1	3	3	3	3	1	1	3	3	3	3	1	1	3	2	3	1	1	5	5	4	1	5
1814	1	1	4	3	1	2	2	4	1	1	4	3	1	5	1	1	2	1	3	1	1	1	1	4	1	1	2	2	1	1	1	1	1	1	1	1	1	2	1	1	2	5	3	4	5	5	5	4	5
1815	2	1	4	4	4	3	3	3	3	5	2	3	5	4	5	5	5	4	4	4	3	4	3	2	2	3	3	4	3	3	4	4	4	4	3	3	3	2	4	3	2	1	3	3	2	2	2	3	1
1816	2	1	5	5	5	1	4	3	4	4	4	4	4	5	5	5	5	5	5	1	1	2	1	2	1	2	2	3	4	2	2	2	2	1	2	1	3	2	2	1	1	1	5	5	1	1	3	1	2
1817	1	1	3	2	1	2	5	1	5	1	1	1	1	1	1	1	1	1	1	4	1	1	1	4	4	1	1	4	1	4	4	4	4	1	1	1	4	2	1	4	5	5	5	5	5	1	5	5	1
1818	1	1	5	4	5	5	5	5	5	5	5	5	5	5	5	5	5	5	5	4	4	4	4	4	4	4	4	4	4	4	4	4	4	4	4	4	4	4	4	4	1	1	5	5	1	1	5	5	1
1819	2	1	2	3	2	2	3	3	2	1	3	3	2	3	3	3	3	2	3	2	1	1	1	1	1	1	2	2	1	1	2	1	2	1	1	1	2	2	1	1	2	5	4	3	2	3	2	4	2
1820	2	1	1	1	1	1	1	1	1	1	1	1	1	1	1	1	1	1	1	2	1	2	1	1	1	4	1	1	2	1	1	1	1	1	1	1	1	1	1	1	5	2	5	1	5	1	1	1	1
1821	2	1	1	1	1	1	1	1	1	2	1	1	1	2	1	1	2	1	1	1	1	1	1	1	1	1	1	2	1	1	2	2	2	1	1	1	1	1	1	1	5	5	5	5	5	2	4	4	2
1822	2	1	2	3	2	2	3	4	4	4	3	3	3	2	4	4	4	3	3	2	2	2	1	2	2	1	2	1	3	2	1	2	1	2	1	1	2	2	3	3	2	2	4	4	5	5	4	4	3
1823	1	1	3	3	4	1	2	3	2	3	1	4	3	4	4	4	4	3	4	3	3	3	1	2	3	3	3	3	2	3	3	3	3	3	2	4	3	3	3	3	2	2	3	2	2	2	3	1	5
1824	2	1	2	1	1	1	1	1	1	1	1	1	1	1	1	1	1	1	1	1	1	1	1	1	1	1	1	1	1	1	1	1	1	1	1	1	1	1	1	1	5	5	1	1	5	5	1	1	5
1825	2	1	4	4	1	1	1	4	3	2	3	2	3	3	3	3	3	4	3	1	2	2	1	2	2	1	2	3	2	1	1	1	2	2	1	1	3	1	2	1	2	3	3	4	3	2	3	3	3
1826	1	1	4	4	3	1	2	2	2	2	2	2	2	4	4	4	4	4	3	2	2	3	2	3	2	2	3	2	3	2	2	2	2	3	2	2	2	2	2	2	3	3	3	3	2	2	3	2	2
1827	2	1	2	2	2	1	2	2	2	2	2	2	2	2	5	5	2	2	2	2	2	3	1	2	3	2	1	4	2	4	3	2	3	2	2	2	3	2	2	2	3	2	4	4	3	2	4	2	3
1828	2	1	1	2	1	1	1	1	1	1	2	1	1	2	4	2	2	2	2	2	2	2	2	1	1	1	2	2	1	2	2	2	2	2	1	1	3	1	2	1	3	2	4	3	2	3	1	3	3
1829	2	1	3	3	3	1	3	2	1	1	1	3	2	2	3	4	3	2	2	1	2	2	2	2	2	3	2	3	2	3	4	2	1	2	3	2	2	3	2	2	1	3	3	3	5	2	2	2	3
1830	2	1	4	4	3	3	5	4	2	3	5	4	4	5	5	5	5	3	3	3	3	4	3	3	3	4	4	4	3	4	4	4	2	3	4	4	2	4	3	4	3	2	1	4	1	2	2	1	2
1831	2	1	5	5	3	1	5	5	5	1	3	3	2	1	1	1	1	5	5	1	1	2	2	2	2	2	2	2	1	2	2	1	2	2	1	1	1	1	1	1	5	5	4	3	3	3	3	3	3
1832	2	1	1	3	1	1	2	3	3	2	5	2	1	3	2	5	5	1	2	1	1	1	1	2	2	1	1	3	2	1	1	1	2	1	1	1	3	1	1	1	3	3	3	3	3	3	3	3	3
1833	2	1	1	1	1	1	1	1	1	1	1	1	1	1	1	1	1	1	1	1	1	1	1	1	1	1	1	1	1	1	1	1	1	1	1	1	1	1	1	1	5	5	5	5	5	5	5	5	5
1834	1	1	4	3	3	1	1	1	3	2	1	1	1	1	1	1	1	1	1	1	1	1	1	1	1	2	1	2	1	1	1	1	1	1	1	1	1	1	1	1	2	5	2	3	5	5	1	2	5
1835	2	1	1	2	1	1	3	3	3	1	2	2	3	3	1	1	1	3	3	2	1	2	1	2	1	1	2	2	1	1	1	2	2	2	1	2	2	1	1	1	3	3	4	4	2	3	4	4	3
1836	2	1	3	4	2	4	4	4	2	1	1	4	3	4	5	5	4	3	3	2	2	2	1	2	2	2	1	3	2	2	1	2	2	1	2	1	1	1	2	1	2	3	3	3	2	2	4	4	2
1837	2	1	1	2	1	1	1	1	3	2	1	1	2	2	5	5	3	1	2	1	1	2	1	1	1	1	1	2	1	1	1	1	1	1	2	1	2	1	1	2	2	2	3	2	2	1	1	5	1
1838	2	1	1	3	3	3	1	1	1	3	1	2	1	1	1	1	1	1	1	1	1	1	1	1	1	1	1	1	1	1	1	1	1	1	1	1	1	1	1	1	5	5	1	1	5	5	1	1	5
1839	2	1	2	2	1	1	1	1	1	2	2	2	1	2	2	2	2	1	1	1	1	2	2	1	1	1	2	2	1	1	1	1	1	1	1	1	2	1	1	1	2	2	4	4	3	3	2	3	2
1840	1	1	5	5	1	1	2	4	1	1	1	1	1	2	1	1	2	1	1	1	1	1	1	2	1	1	1	3	1	2	1	3	1	2	2	1	1	1	1	1	5	5	4	3	2	5	1	1	5
1841	1	1	1	2	3	1	1	3	2	2	1	1	2	3	3	2	2	3	2	4	1	2	1	3	1	1	1	1	2	1	1	1	1	1	1	1	1	1	1	1	5	5	2	2	2	2	3	2	5
1842	2	1	3	2	2	4	2	2	1	1	2	2	1	4	1	1	1	3	1	1	1	1	1	1	1	1	1	2	1	1	1	1	1	1	1	1	1	1	1	1	5	5	1	1	5	5	4	4	5
1843	2	1	2	2	1	1	2	2	1	1	1	1	1	1	1	1	1	1	1	1	1	1	1	1	1	1	1	1	1	1	1	1	1	1	1	1	1	1	1	1	5	5	1	1	5	5	2	4	2
1844	2	1	2	1	3	1	1	1	1	1	1	1	2	5	1	1	3	2	2	3	2	3	1	2	3	1	2	3	4	2	2	3	1	3	3	2	4	2	3	2	1	1	1	1	2	5	3	1	5
1845	2	1	2	1	1	1	4	1	4	1	2	2	1	2	4	4	4	2	3	1	1	1	1	1	1	1	1	1	1	1	1	1	1	1	2	1	1	1	1	1	5	5	5	5	5	5	5	5	5
1846	2	1	5	1	1	1	1	1	5	1	1	1	1	1	1	1	5	5	1	3	1	1	1	1	1	1	1	4	4	1	4	4	1	4	4	1	1	1	4	4	5	1	5	1	1	1	5	1	1
1847	1	1	1	2	2	1	4	4	4	1	1	1	1	1	1	1	1	1	1	1	1	1	1	1	1	1	1	1	1	1	1	1	1	1	1	1	1	1	1	1	5	5	1	1	5	5	1	1	5
1848	2	1	1	1	1	1	1	1	1	2	1	1	1	2	1	1	2	1	1	1	1	1	1	1	1	1	1	2	1	1	2	2	2	1	1	1	1	1	1	1	5	2	5	5	5	2	4	4	2
1849	1	1	2	2	2	1	2	2	2	1	1	1	1	3	2	2	2	2	2	3	2	1	1	2	2	1	1	3	1	1	1	1	1	1	1	1	1	1	1	1	2	3	4	4	2	3	3	4	5
1850	1	1	5	5	1	1	3	4	5	1	5	5	5	5	5	5	5	5	1	2	1	4	1	3	3	1	1	3	2	4	4	4	4	2	3	3	2	1	2	2	3	2	1	5	3	2	1	4	1
1851	1	1	3	3	3	1	2	2	2	1	3	1	1	3	2	2	3	2	2	2	1	2	2	3	2	1	2	2	1	1	2	1	2	1	2	1	3	1	1	1	5	3	3	2	5	3	1	3	3
1852	2	1	1	1	1	1	1	1	1	1	1	1	1	2	2	2	2	2	1	2	2	2	1	1	2	2	2	4	2	3	2	2	3	2	2	2	4	2	4	2	2	3	3	1	2	1	1	1	1
1853	1	1	3	3	2	1	2	3	2	1	1	2	1	1	1	1	1	2	2	2	1	1	1	1	1	1	1	1	1	1	1	1	1	1	1	1	1	1	1	1	5	5	5	5	5	5	5	5	5
1854	2	1	1	1	1	1	1	1	2	4	1	1	1	1	1	2	4	2	1	1	1	1	1	1	1	2	1	2	1	2	1	1	3	2	1	1	1	1	1	1	5	2	5	5	2	2	2	5	5
1855	2	1	2	2	1	1	3	2	2	3	2	1	1	1	1	1	2	1	1	2	1	1	1	1	1	1	1	1	2	2	2	2	3	1	1	1	1	1	1	1	2	2	2	2	2	2	1	5	5
1856	2	1	1	2	2	2	4	5	2	1	5	5	3	4	5	5	4	5	4	2	2	2	2	3	2	2	2	4	4	4	2	2	2	2	2	2	4	4	4	2	1	1	1	1	1	1	5	3	1
1857	2	1	2	2	2	2	2	2	2	2	2	1	1	2	2	2	2	2	2	2	1	1	1	2	2	1	2	3	1	1	2	1	1	1	1	1	2	2	1	1	3	2	4	3	2	5	5	3	5
1858	1	1	5	3	5	1	4	5	4	1	1	2	2	1	3	3	1	4	5	1	1	4	1	1	1	1	1	1	2	1	1	1	1	1	1	1	1	1	1	1	3	5	3	3	3	3	1	5	5
1859	2	1	2	4	3	1	2	4	2	3	2	2	2	2	4	4	4	2	2	1	1	1	1	2	2	1	1	1	1	1	1	2	1	1	1	1	1	1	1	1	2	2	4	4	3	2	1	5	2
1860	2	1	4	3	2	1	2	2	2	1	2	2	1	3	2	2	3	3	3	2	1	1	1	3	1	1	2	3	2	1	1	2	2	1	1	1	3	1	1	1	2	2	3	4	2	3	3	3	3
1861	2	1	3	2	1	1	2	2	2	2	3	1	1	2	2	2	2	2	2	2	2	1	1	2	2	1	1	2	2	2	1	1	2	1	2	1	2	1	2	1	2	2	3	2	3	2	2	2	2
1862	1	1	5	5	5	1	5	3	3	1	2	2	2	2	2	2	2	2	2	3	1	1	1	2	1	1	1	4	1	1	1	1	1	1	1	1	1	1	1	1	1	1	5	5	1	1	5	5	1
1863	1	1	3	3	3	1	5	4	2	5	4	2	3	4	2	3	4	3	5	2	2	1	2	1	2	2	3	3	1	1	2	1	1	1	2	1	2	1	2	1	5	5	5	5	5	5	4	4	5
1864	1	1	5	2	1	5	1	1	1	1	5	5	1	1	5	5	5	3	2	2	4	3	1	1	4	1	4	4	2	4	4	3	4	3	3	4	4	4	4	3	1	1	3	5	1	1	1	1	1
1865	2	1	4	3	3	2	3	4	3	2	3	3	3	3	5	5	5	2	2	2	2	2	1	2	2	2	2	2	1	2	2	2	2	2	2	1	2	2	2	1	3	3	5	3	2	3	4	3	2
1866	2	1	3	2	2	3	2	2	2	3	2	2	2	2	2	2	3	2	2	2	1	2	2	1	1	2	1	2	1	1	1	2	1	1	1	1	1	1	2	1	5	2	1	3	3	2	4	4	5
1867	2	1	2	2	1	1	2	3	1	1	1	1	2	1	1	1	1	1	1	1	1	1	1	2	1	1	1	3	1	1	1	1	1	1	1	1	2	1	1	1	2	2	4	3	1	5	1	4	5
1868	1	1	4	4	2	1	4	4	3	1	2	1	3	1	2	2	3	4	5	3	2	1	1	2	2	2	2	2	1	1	1	1	2	1	1	1	1	2	2	3	2	3	4	2	3	2	3	4	5
1869	1	1	4	4	2	1	2	3	4	1	5	5	2	1	1	3	5	3	1	2	1	1	1	2	1	1	1	1	1	1	4	1	2	1	1	1	2	1	1	1	5	2	4	1	5	5	3	4	5
1870	2	1	2	1	2	1	2	1	2	1	1	1	1	2	2	2	3	2	2	1	1	1	1	2	1	1	1	2	1	1	1	1	1	1	1	1	1	1	1	1	3	2	3	4	3	2	3	5	5
1871	1	1	1	1	1	1	1	1	1	5	1	1	1	3	2	3	4	3	2	1	1	1	1	2	1	1	1	2	1	1	1	1	2	1	1	1	2	2	2	1	2	5	4	4	5	5	1	2	3
1872	2	1	1	1	1	1	1	1	1	1	1	1	1	1	2	2	2	1	1	1	1	1	1	1	1	1	1	1	1	1	1	1	1	1	1	1	1	1	1	1	5	5	5	5	5	5	5	5	5
1873	2	1	2	2	1	1	1	2	1	1	2	1	1	1	5	5	5	1	1	1	2	1	1	1	2	1	1	2	2	1	1	1	2	1	2	1	1	1	2	1	5	3	4	5	5	2	5	5	5
1874	2	1	3	3	3	1	4	3	3	5	3	4	3	5	2	1	2	4	4	3	2	3	3	2	2	1	3	4	3	4	4	4	3	2	2	2	4	3	3	3	2	3	3	2	2	2	1	4	2
1875	1	1	2	1	1	1	2	1	1	2	1	1	1	1	1	1	3	1	2	1	1	1	1	1	1	1	1	2	1	1	1	1	1	1	1	1	1	1	1	1	5	5	4	5	5	5	5	5	5
1876	2	1	3	2	2	1	2	2	2	1	1	1	1	1	3	3	3	2	2	1	1	1	1	2	1	1	1	2	1	1	1	1	1	1	1	1	1	1	1	1	5	5	5	4	3	2	4	3	5
1877	1	1	5	3	3	1	5	5	1	1	1	1	2	1	1	1	5	3	2	2	1	1	1	2	1	1	2	4	1	1	2	2	1	1	1	1	2	1	1	1	5	1	4	5	3	2	1	3	1
1878	2	1	1	2	1	1	2	1	1	1	1	1	1	2	1	3	2	1	1	2	2	2	1	1	2	1	2	3	2	2	2	2	1	2	2	1	3	2	3	2	2	2	3	3	2	3	2	5	3
1879	1	1	3	3	1	1	4	2	1	1	1	1	1	1	1	1	1	2	2	1	1	1	1	2	1	1	1	2	1	1	1	1	1	1	1	1	1	1	1	1	2	5	4	4	2	5	4	4	5
1880	2	1	1	2	1	1	1	2	1	3	2	3	3	4	5	5	4	1	1	2	1	3	1	1	1	2	1	1	2	2	3	3	2	3	3	2	4	3	4	2	5	1	4	5	3	2	3	1	1
1881	1	1	3	3	1	1	1	3	1	1	1	1	1	1	2	2	2	1	1	1	1	1	1	1	1	1	1	1	1	1	1	1	1	1	1	1	1	1	1	1	5	5	2	1	2	5	2	2	5
1882	1	1	3	4	2	1	3	1	1	3	5	3	1	5	3	3	3	2	3	2	1	1	1	3	1	1	1	4	1	2	2	1	2	1	1	1	2	2	3	1	3	3	5	5	2	2	5	4	1
1883	1	1	2	2	1	1	1	4	4	1	5	1	1	1	1	1	1	1	1	1	1	1	1	1	1	2	1	1	1	1	1	1	1	1	1	1	1	1	1	1	5	5	5	5	5	5	3	4	5
1884	1	1	4	4	2	1	4	3	3	1	2	1	1	1	1	1	1	1	1	1	1	1	1	1	1	1	1	1	1	1	1	1	1	1	1	1	1	1	1	1	1	1	5	5	1	1	5	5	1
1885	1	1	3	3	2	1	3	3	3	4	1	1	1	2	1	1	2	3	4	1	2	1	1	2	3	2	3	2	1	1	2	1	1	1	2	1	2	1	2	1	2	3	5	3	5	5	3	4	2
1886	1	1	2	3	2	1	2	1	3	2	3	1	1	2	2	3	3	2	2	2	1	1	1	1	2	1	1	1	1	1	1	1	2	1	1	1	1	1	1	1	2	2	2	2	2	5	2	3	2
1887	1	1	4	4	1	1	1	1	1	3	5	5	3	1	3	2	5	5	5	4	3	3	1	2	4	1	4	4	1	4	2	2	4	2	2	4	4	3	4	3	3	2	5	5	1	1	1	2	1
1888	1	1	1	3	2	1	2	2	1	3	1	3	2	3	4	4	3	3	2	2	2	2	1	2	1	2	2	2	1	2	2	2	2	2	3	2	3	2	3	2	2	3	4	4	3	3	4	5	3
1889	1	1	2	3	1	1	1	2	1	3	1	2	2	3	2	2	1	1	1	1	1	1	1	2	2	1	1	2	2	1	1	1	3	1	2	1	2	1	1	1	2	2	2	2	2	3	4	3	2
1890	2	1	4	3	3	3	3	3	3	3	3	3	3	4	4	4	4	1	2	2	2	2	1	2	2	2	2	2	1	2	2	2	2	2	2	1	2	2	2	1	3	3	3	3	3	3	4	3	3
1891	2	1	4	4	5	5	5	5	5	5	5	5	4	5	5	5	5	5	5	4	2	1	1	4	4	1	4	4	1	1	1	1	4	1	1	1	4	1	4	1	1	1	1	1	1	2	5	3	1
1892	2	1	3	3	1	2	2	1	3	3	3	1	1	2	2	2	3	3	3	2	2	3	1	2	2	1	2	1	1	1	1	1	2	1	1	1	1	1	1	1	2	5	2	3	2	5	1	3	2
1893	1	1	4	4	3	1	5	5	5	3	5	3	3	3	3	3	3	4	4	2	2	2	1	2	2	1	2	2	1	1	1	1	1	1	1	1	1	1	1	1	5	5	3	4	5	1	1	5	1
1894	1	1	4	3	3	1	2	2	3	2	3	2	2	2	3	2	2	3	2	2	1	3	1	2	2	2	2	2	2	2	3	1	2	1	2	1	2	1	1	1	2	5	4	4	3	3	3	3	3
1895	2	1	2	2	1	1	1	2	1	1	1	2	2	2	2	2	2	2	2	1	3	1	1	1	2	1	2	3	1	1	2	1	1	2	1	1	3	1	1	1	3	2	5	3	2	5	2	5	5
1896	2	1	5	4	1	1	2	2	2	1	1	1	1	1	1	1	2	2	3	2	2	2	2	3	2	2	2	3	2	2	3	2	4	1	2	2	3	2	3	2	2	2	3	3	2	2	1	2	2
1897	1	1	4	4	2	1	3	2	4	1	2	1	3	4	4	4	3	3	2	2	2	1	1	2	3	3	3	4	1	3	2	1	3	1	1	1	2	2	1	1	2	5	5	5	3	2	1	3	2
1898	2	1	2	2	1	1	2	2	1	1	3	1	1	4	3	3	2	2	1	1	1	1	1	3	1	1	1	1	1	1	1	2	1	1	1	1	1	1	1	1	5	2	5	5	5	5	5	5	5
1899	2	1	4	4	1	1	2	3	3	4	4	5	3	5	1	1	3	5	5	3	1	3	2	3	2	1	3	4	1	2	3	3	4	1	1	1	4	1	2	1	2	3	3	2	3	1	2	2	1
1900	2	1	3	3	1	1	2	2	2	1	1	1	1	1	3	3	3	2	2	1	1	1	1	2	1	1	1	2	1	2	1	1	2	1	2	1	1	1	1	1	5	5	5	5	3	2	3	4	5
1901	1	1	5	3	1	1	1	1	4	1	2	2	1	1	2	2	1	4	4	1	2	1	1	1	1	1	2	2	1	2	2	1	2	2	1	1	1	2	1	1	3	3	5	3	2	5	4	4	3
1902	2	1	2	4	3	1	2	2	2	1	2	1	2	3	3	4	2	2	1	1	1	1	1	1	1	1	1	3	1	2	1	1	2	1	1	4	2	1	2	1	2	5	4	4	2	3	2	3	3
1903	1	1	3	4	2	1	3	3	3	2	2	2	1	1	1	1	1	1	1	2	1	2	1	2	2	2	3	2	1	1	2	2	1	1	1	1	2	1	1	3	5	5	4	5	2	2	2	2	5
1904	2	1	1	1	1	1	1	1	1	2	1	1	1	2	1	1	1	1	1	1	1	1	1	1	1	1	1	1	1	1	1	1	1	1	1	1	1	1	1	1	5	5	5	5	5	5	5	5	5
1905	2	1	4	4	5	1	4	4	3	3	4	2	3	4	1	1	4	2	3	2	1	1	1	2	1	1	1	2	1	1	2	1	2	2	1	1	3	2	1	1	5	3	5	4	5	5	2	2	3
1906	2	1	3	1	1	1	2	3	3	1	5	5	4	1	1	5	5	2	3	2	1	1	1	1	1	1	1	3	1	1	1	1	2	1	1	1	1	1	2	1	2	3	4	3	2	2	3	5	5
1907	2	1	2	2	1	1	2	2	2	1	1	1	1	2	1	2	3	2	1	2	1	1	2	1	1	1	2	2	2	2	1	2	2	2	1	1	2	1	1	1	2	3	3	4	2	5	5	5	5
1908	1	1	2	2	1	1	2	2	3	1	5	3	2	3	4	4	2	2	2	1	4	3	2	1	2	1	3	4	1	1	4	3	4	4	3	1	4	4	1	1	5	1	5	4	3	1	5	5	1
1909	2	1	1	1	1	1	1	1	1	2	1	1	1	1	1	2	1	1	1	1	1	1	1	1	1	1	1	1	1	1	1	1	1	1	1	1	1	1	1	1	5	5	5	5	5	5	5	5	5
1910	2	1	1	2	1	2	3	2	2	1	2	3	2	5	3	3	3	4	4	1	1	1	1	2	1	1	2	2	1	1	1	1	3	1	1	1	2	1	2	1	2	5	3	3	3	5	2	4	5
1911	1	1	4	4	3	1	1	1	1	3	4	4	1	3	4	4	4	3	3	3	1	1	1	1	1	1	1	2	1	1	1	1	2	1	2	1	2	1	2	1	5	5	5	4	3	2	4	3	3
1912	2	1	2	2	2	1	3	3	1	2	1	1	2	3	2	2	2	2	1	2	3	2	3	2	2	3	2	3	2	3	2	2	2	2	2	2	3	3	3	2	3	3	3	4	3	2	4	4	2
1913	2	1	1	2	1	2	1	1	1	1	1	1	1	2	1	1	2	1	1	2	2	2	1	1	2	1	2	3	2	3	2	2	1	2	2	2	4	2	2	2	2	2	3	2	3	2	1	4	2
1914	2	1	4	2	2	1	2	2	2	1	1	1	2	4	5	4	3	2	2	1	1	2	1	2	1	1	1	2	1	1	1	2	1	4	3	1	3	2	2	1	2	1	5	3	3	1	1	1	1
1915	1	1	1	4	3	1	3	1	4	1	1	3	1	1	2	2	3	2	2	1	2	3	3	2	4	1	4	4	3	4	4	3	4	3	2	3	4	2	2	3	1	5	3	5	1	2	2	2	1
1916	2	1	2	2	2	1	2	4	1	2	1	1	2	2	2	3	3	3	2	2	2	2	2	2	3	2	2	2	1	2	2	2	2	2	2	1	2	2	1	1	2	3	4	3	3	3	3	3	3
1917	1	1	3	3	1	1	2	2	2	1	1	1	1	3	2	3	2	1	2	2	1	1	1	2	1	1	1	1	1	1	1	1	1	1	1	1	1	1	1	1	5	2	4	4	2	5	5	4	5
1918	2	1	5	4	3	4	4	4	3	1	1	3	3	4	4	4	4	3	3	2	2	2	1	2	2	2	2	3	1	2	1	2	1	2	2	1	1	2	2	1	3	2	3	2	3	2	4	3	2
1919	1	1	4	4	2	1	4	2	3	1	2	2	3	3	3	3	3	1	4	2	1	1	1	2	2	1	2	4	3	3	1	1	2	1	1	1	3	1	1	1	3	2	3	3	2	3	2	5	5
1920	1	1	2	2	1	2	2	4	1	2	1	5	5	5	5	4	4	3	5	2	2	2	1	4	1	1	2	4	2	4	2	2	2	2	2	1	1	1	1	1	5	5	1	1	5	5	5	3	2
1921	2	1	1	1	1	1	2	2	1	1	1	1	1	1	1	2	1	1	1	1	1	1	1	1	1	1	1	2	1	2	1	1	1	1	1	1	2	1	1	1	5	2	5	5	5	5	3	5	5
1922	1	1	3	2	1	1	2	1	2	1	2	1	2	1	3	2	2	2	2	1	1	2	1	2	2	1	2	2	1	1	1	1	1	1	1	1	2	1	1	1	2	5	4	5	5	5	4	3	5
1923	2	1	4	3	3	1	3	2	2	1	4	3	1	3	3	4	3	2	3	1	1	1	1	2	2	2	1	2	1	1	1	1	3	1	1	1	2	1	1	1	2	2	3	4	2	2	5	5	2
1924	2	1	1	2	2	1	2	2	1	1	1	1	1	1	1	1	1	1	1	1	1	1	1	1	1	1	1	1	1	1	1	1	1	1	1	1	1	1	1	1	5	5	5	2	5	5	1	5	5
1925	2	1	4	2	3	1	2	2	2	1	2	2	2	3	2	2	2	2	2	2	2	1	1	2	1	1	1	1	1	1	1	1	1	1	1	1	2	1	1	1	2	2	2	4	2	2	2	4	2
1926	2	1	5	3	1	1	5	5	4	1	3	1	4	4	1	3	1	5	5	1	1	1	1	4	1	1	3	3	1	1	1	1	1	1	3	1	3	1	1	1	1	1	5	3	2	1	5	5	2
1927	1	1	3	3	2	1	2	4	2	1	2	1	2	3	2	2	2	2	3	2	1	2	1	2	2	1	1	2	1	1	2	1	1	1	1	1	2	1	1	1	2	2	4	4	2	2	4	4	2
1928	1	1	5	5	3	2	4	1	5	1	1	1	1	5	1	1	3	3	3	1	1	1	1	1	1	1	1	3	1	2	1	1	2	1	1	1	1	1	1	1	5	5	4	5	5	5	4	5	5
1929	2	1	2	2	1	1	3	2	2	2	1	2	1	3	2	2	2	1	3	1	2	1	1	1	2	2	1	2	1	1	2	1	2	1	1	1	1	1	1	1	2	5	3	3	2	2	4	4	3
1930	1	1	3	1	2	3	2	3	2	1	1	2	2	1	3	3	2	2	2	2	2	2	1	2	2	1	1	3	2	3	2	1	2	2	1	1	2	1	3	1	3	3	2	4	3	2	3	3	3
1931	1	1	4	4	2	3	1	3	1	1	5	1	2	2	1	2	1	2	2	2	2	2	2	1	2	1	2	2	2	2	2	2	2	2	2	2	2	1	2	1	2	3	2	1	5	5	5	5	2
1932	2	1	2	1	1	1	5	5	1	2	1	1	1	1	1	1	3	1	1	2	1	1	1	2	1	1	2	4	2	2	1	1	2	1	2	1	2	1	1	1	3	5	3	3	1	2	5	2	1
1933	1	1	3	2	1	2	2	1	1	1	2	3	3	3	3	3	3	3	3	2	1	2	1	1	1	1	1	2	1	1	1	1	1	1	1	1	1	1	1	1	2	5	5	4	2	3	4	5	3
1934	2	1	2	1	1	1	1	1	1	1	1	1	1	1	2	2	1	3	3	2	1	1	1	2	1	1	1	2	1	1	1	2	1	1	1	1	2	1	1	1	2	2	2	2	5	5	1	1	2
1935	2	1	2	1	1	1	2	1	1	2	1	2	1	2	2	2	2	1	1	2	1	1	1	1	3	1	2	3	1	1	1	1	2	2	1	1	1	1	1	1	3	2	4	4	1	5	5	2	2
1936	2	1	4	5	2	1	3	5	4	1	5	1	2	2	2	2	1	2	2	2	1	1	1	2	2	1	1	2	1	1	2	1	3	2	1	1	2	2	2	1	5	3	1	4	3	1	4	3	3
1937	2	1	5	5	3	1	5	5	3	1	1	1	1	1	1	3	3	1	3	4	3	1	1	1	1	1	1	4	1	1	1	1	1	1	1	1	1	1	1	1	5	5	3	4	5	1	1	3	3
1938	1	1	1	1	1	1	1	1	1	1	1	1	1	1	4	4	2	1	1	1	1	1	1	1	1	1	1	1	1	1	1	1	1	1	1	1	1	1	1	1	5	5	3	3	5	3	3	4	3
1939	2	1	3	3	1	3	2	3	3	4	5	4	4	5	5	5	5	3	3	2	3	2	2	3	2	1	2	4	3	4	3	2	4	3	2	1	2	2	2	3	2	2	3	3	3	1	5	3	2
1940	2	1	2	2	2	2	2	2	1	2	1	2	3	4	3	2	3	2	2	3	3	3	4	2	2	3	2	4	2	3	2	2	2	2	2	2	4	4	2	2	2	2	3	3	2	3	4	3	3
1941	1	1	5	4	5	3	4	5	5	1	5	1	1	5	1	1	5	4	4	2	1	2	1	3	1	2	2	3	1	1	1	1	1	1	1	1	4	2	2	2	2	2	3	3	2	3	3	3	3
1942	2	1	2	1	1	1	2	1	2	1	1	1	1	1	1	1	1	1	1	1	1	1	1	1	2	1	1	3	1	1	1	1	1	1	1	1	1	1	1	1	5	5	5	5	5	5	3	4	5
1943	1	1	3	3	2	1	1	5	3	1	1	2	3	1	1	1	4	4	4	2	2	1	1	3	2	1	4	4	1	1	4	1	1	1	1	1	1	2	1	1	5	3	2	5	1	5	1	5	5
1944	1	1	3	2	2	1	2	2	1	2	2	1	2	3	2	2	2	2	5	2	1	1	1	1	1	1	1	1	1	1	1	1	1	1	1	1	1	1	2	1	5	5	5	5	5	5	5	5	5
1945	2	1	3	3	3	2	2	2	2	1	1	3	3	4	3	4	3	3	3	2	2	2	1	2	1	2	1	3	2	2	1	2	2	2	2	2	1	2	2	1	3	3	3	2	2	2	4	3	2
1946	1	1	2	2	2	1	4	4	1	1	1	1	1	1	1	1	1	1	2	1	1	1	1	1	1	1	1	1	1	1	1	1	1	1	1	1	1	1	1	1	3	3	3	4	2	3	3	3	3
1947	2	1	1	2	1	1	1	1	1	2	1	1	1	2	1	1	1	1	1	1	1	1	2	1	1	1	1	1	1	1	1	1	1	1	1	1	1	1	1	1	1	5	1	5	1	5	5	5	5
1948	1	1	1	3	1	1	1	1	1	3	1	1	1	3	1	1	1	3	3	2	2	1	1	2	1	1	1	2	2	1	1	1	3	1	1	1	2	1	1	1	5	5	5	5	3	5	5	5	5
1949	1	1	5	5	3	5	5	4	3	4	5	5	5	5	1	3	5	5	5	4	2	3	1	1	3	1	4	4	3	3	4	3	4	2	2	3	4	4	3	3	2	2	1	5	1	1	1	2	1
1950	2	1	3	3	3	3	4	4	2	4	4	3	3	4	4	4	4	3	4	2	1	2	1	2	2	1	2	2	1	2	3	2	2	3	1	1	2	1	2	2	2	1	4	3	2	2	4	3	3
1951	2	1	2	2	1	5	2	2	1	1	2	2	2	2	3	3	3	2	3	2	2	2	2	2	1	1	1	3	1	1	2	1	1	1	2	1	1	1	1	1	5	5	5	5	5	1	5	5	5
1952	1	1	2	1	2	1	1	2	2	1	1	2	2	2	1	1	1	1	2	2	2	2	2	4	2	1	1	3	2	2	1	1	2	1	1	1	1	2	3	1	3	2	2	2	2	2	2	3	2
1953	1	1	3	1	2	1	1	2	1	1	2	1	1	1	3	3	2	2	2	2	2	1	1	2	2	1	2	2	1	2	2	1	2	2	2	1	2	2	3	1	3	3	3	4	3	3	3	3	2
1954	1	1	3	3	2	2	5	5	1	3	4	1	1	3	3	3	3	3	3	1	1	1	1	2	1	1	2	2	1	1	1	1	1	1	1	1	1	1	1	1	2	2	5	5	3	2	5	3	2
1955	1	1	2	2	3	2	4	3	1	1	3	1	1	1	2	2	5	3	2	2	1	2	1	2	1	4	2	4	2	2	3	1	2	2	2	1	3	2	2	1	3	2	4	4	2	2	3	5	2
1956	2	1	2	2	2	1	2	2	3	1	1	1	1	2	1	1	1	2	3	1	1	1	1	1	1	1	1	1	1	1	1	1	1	1	1	1	1	1	1	1	5	5	4	4	2	3	3	4	3
1957	2	1	2	2	1	1	2	1	1	2	1	2	1	1	1	2	1	1	1	2	1	1	1	2	1	1	1	2	1	1	2	1	1	1	2	2	1	1	2	1	2	2	4	4	3	2	4	3	2
1958	2	1	4	4	2	1	1	2	2	1	2	1	2	2	2	2	4	2	4	1	1	1	1	2	1	1	1	1	1	1	1	1	2	1	1	1	2	2	1	1	5	1	2	5	2	5	5	5	5
1959	1	1	2	2	2	1	2	2	2	1	2	2	2	2	1	1	1	1	1	1	1	1	1	1	1	1	1	1	1	1	1	1	1	1	1	1	1	1	1	1	5	5	5	5	5	5	1	5	5
1960	1	1	3	3	2	1	3	2	3	3	2	4	2	2	1	1	1	1	3	3	1	1	1	2	4	1	1	1	2	1	1	1	4	1	1	1	1	4	1	1	5	5	2	5	5	1	1	3	1
1961	1	1	3	3	2	2	2	3	1	1	1	1	1	2	1	3	3	2	1	1	1	1	2	2	1	1	2	2	1	1	1	1	2	1	1	1	1	1	1	2	2	5	3	4	3	5	5	3	5
1962	1	1	2	2	1	1	2	1	2	1	5	2	1	3	1	2	4	2	1	1	2	4	1	1	1	1	1	2	1	2	3	3	1	2	2	4	1	2	2	2	5	5	3	3	2	3	4	1	1
1963	2	1	2	2	2	1	1	1	5	1	1	2	2	2	4	4	4	1	1	2	2	2	1	2	2	1	1	3	1	2	1	2	2	2	2	1	1	1	1	1	5	5	4	3	3	5	5	3	5
1964	1	1	2	1	1	1	1	1	2	1	1	1	1	2	2	2	2	1	1	1	1	1	1	1	2	1	2	2	1	1	1	1	1	1	2	1	1	1	2	1	2	5	5	5	5	5	2	2	5
1965	2	1	2	2	1	1	2	2	1	2	2	2	1	3	2	2	1	2	2	2	1	3	2	1	2	1	3	2	2	2	3	1	4	2	1	1	2	2	2	1	5	5	4	5	2	3	1	3	1
1966	2	1	4	3	3	2	4	2	5	1	1	1	1	2	5	5	5	3	3	4	2	3	1	3	2	2	3	4	4	4	3	3	1	2	2	3	3	3	4	4	1	1	1	1	2	3	1	2	1
1967	2	1	4	4	1	1	3	3	3	3	3	1	1	3	3	3	3	3	3	1	1	1	1	1	1	1	1	1	1	1	1	1	1	1	1	1	1	1	1	1	5	5	4	2	3	2	4	5	1
1968	1	1	5	5	1	1	5	5	4	1	1	2	5	5	5	5	3	5	5	3	1	1	1	4	3	1	4	3	1	1	1	1	1	2	3	1	4	1	3	1	1	1	5	5	2	5	5	2	1
1969	1	1	1	1	1	1	2	2	1	1	1	2	1	3	1	1	2	1	1	2	1	1	1	2	1	1	1	1	1	1	1	1	1	1	1	1	1	1	1	1	3	5	3	2	5	5	5	4	5
1970	1	1	4	4	4	3	4	4	4	4	4	4	4	2	2	2	4	3	2	2	2	2	2	3	2	1	2	2	1	2	2	2	2	2	1	1	4	1	1	1	3	2	3	2	3	1	2	4	2
1971	1	1	2	2	2	1	2	2	3	2	3	2	2	2	2	2	3	2	2	1	1	1	1	1	1	1	1	1	1	1	1	1	1	1	1	1	1	1	1	1	2	2	3	3	2	2	3	3	2
1972	2	1	1	1	1	1	1	1	1	1	1	1	1	1	1	1	1	1	1	1	1	1	1	1	1	1	1	1	1	1	1	1	1	1	1	1	1	1	1	1	5	5	1	1	5	5	1	1	5
1973	1	1	4	5	1	1	3	4	5	5	3	2	1	5	5	5	5	5	4	2	2	2	2	2	3	1	2	4	2	1	2	2	3	1	1	1	4	3	4	3	2	3	3	3	2	2	4	3	3
1974	2	1	1	2	1	1	1	2	1	1	1	1	1	1	4	4	1	1	1	3	1	4	2	1	1	1	3	3	3	3	2	2	4	2	2	1	1	2	2	2	5	2	5	5	3	2	1	5	1
1975	2	1	1	1	1	2	2	1	2	1	1	1	1	2	2	2	2	1	1	2	1	2	1	1	3	1	2	3	1	1	2	2	2	1	1	1	3	1	1	1	2	2	3	4	2	5	5	4	5
1976	1	1	2	2	2	1	2	2	2	1	2	2	2	2	3	4	3	3	3	1	1	1	1	1	1	1	1	1	1	1	1	1	1	1	1	1	1	1	1	1	2	5	3	3	3	3	4	4	2
1977	1	1	1	2	1	1	1	1	3	1	1	1	1	1	1	1	1	1	1	1	1	1	1	2	1	1	1	2	1	1	1	1	1	1	1	1	1	1	1	1	5	5	3	4	5	5	3	5	5
1978	1	1	3	3	1	1	2	2	3	3	4	2	1	3	2	2	3	3	1	2	2	3	1	3	2	1	3	2	2	3	3	3	2	2	2	2	2	2	2	2	3	2	4	4	3	3	3	3	3
1979	1	1	5	3	5	1	5	5	5	2	4	4	4	4	5	5	4	5	5	3	2	2	2	2	2	1	3	3	4	3	4	4	2	4	2	1	3	2	2	2	3	3	2	3	2	2	2	1	1
1980	2	1	3	3	3	1	5	5	3	1	3	2	3	1	4	4	5	2	4	1	1	2	1	2	1	1	2	4	4	1	2	3	2	3	2	2	4	2	3	3	3	3	3	3	2	3	3	1	2
1981	1	1	5	2	3	1	3	4	3	1	5	2	2	5	5	5	4	4	4	1	1	1	1	1	1	1	1	1	1	1	1	1	1	1	1	1	1	1	1	1	3	2	5	5	2	2	4	3	2
1982	1	1	3	3	2	1	4	4	1	1	1	1	1	1	4	4	4	3	1	1	1	1	1	2	1	1	1	1	1	1	3	1	3	1	1	1	1	1	1	1	5	5	5	4	2	3	1	4	5
1983	2	1	2	3	5	1	5	5	5	3	2	3	3	2	3	3	3	2	3	2	1	2	1	2	1	1	1	1	1	1	2	1	2	1	2	1	2	1	1	1	3	5	5	5	2	5	5	4	3
1984	2	1	2	2	1	1	2	2	1	1	1	1	1	3	1	1	2	2	2	2	1	2	1	1	1	1	1	2	2	1	1	2	1	1	1	1	2	1	1	1	5	2	4	4	2	2	4	3	2
1985	2	1	3	4	3	3	4	3	2	1	4	4	4	3	1	1	4	4	4	1	3	3	4	4	3	4	3	3	3	4	3	3	1	3	2	2	3	3	3	3	2	2	2	2	3	2	2	5	1
1986	1	1	1	1	1	1	1	1	1	1	1	1	1	1	1	1	1	1	1	1	1	1	1	1	1	1	1	1	1	1	1	1	1	1	1	1	1	1	1	1	5	5	1	1	5	5	1	1	5
1987	2	1	3	2	1	4	3	4	3	3	3	2	3	2	3	2	4	2	4	2	2	3	1	3	1	1	1	2	1	3	3	1	2	3	2	3	2	1	3	1	2	2	3	2	3	3	4	3	2
1988	2	1	5	5	1	1	5	5	5	1	1	1	1	1	1	1	2	5	4	1	3	3	3	2	1	1	4	2	1	1	1	3	3	1	4	1	4	2	4	1	2	2	4	4	2	2	1	5	5
1989	2	1	5	5	5	3	3	3	5	1	4	1	1	3	1	1	4	5	5	1	1	1	1	1	1	2	2	4	1	1	1	1	1	1	1	1	1	1	1	1	1	1	5	5	1	1	4	5	1
1990	2	1	4	3	4	3	3	3	3	1	2	2	2	2	3	3	3	3	3	2	2	2	2	2	2	2	2	2	2	2	2	2	2	2	2	2	2	2	2	2	2	2	2	2	2	2	2	2	2
1991	2	1	3	3	2	3	3	1	3	1	1	1	2	3	1	1	3	2	3	2	1	2	1	3	1	1	2	1	1	1	1	1	1	1	1	1	1	1	1	1	2	3	3	4	2	3	4	3	2
1992	2	1	2	2	1	2	1	1	1	1	1	1	1	1	2	2	2	2	2	2	2	2	1	1	1	1	1	2	1	1	1	1	1	1	1	1	2	1	1	1	2	2	3	4	2	2	4	4	2
1993	2	1	2	1	1	1	2	2	1	2	3	3	3	3	3	3	5	3	3	1	1	1	1	1	1	1	1	1	1	1	1	1	1	1	1	1	1	1	1	1	1	1	1	1	1	5	1	1	1
1994	2	1	4	3	5	1	4	4	5	1	5	1	1	3	1	1	1	3	4	1	1	1	1	2	2	1	1	2	1	1	1	1	2	1	1	1	2	1	1	1	5	2	3	5	5	2	5	5	5
1995	1	1	2	3	3	3	3	3	2	2	4	2	1	2	2	4	2	4	2	4	4	4	4	4	4	3	3	3	3	3	3	3	3	3	2	4	4	2	2	3	2	3	3	3	3	3	3	3	2
1996	1	1	5	4	2	3	2	4	4	1	3	1	3	2	3	2	5	1	3	2	2	2	2	4	3	2	3	4	4	3	2	2	3	2	2	2	3	1	2	2	2	2	1	3	3	1	4	1	1
1997	1	1	1	2	2	1	2	4	2	1	5	1	1	2	3	4	4	3	2	1	1	1	2	3	1	2	2	2	1	1	1	2	1	1	1	1	2	1	2	1	2	2	2	4	2	2	3	2	5
1998	2	1	3	3	2	1	3	2	3	1	1	1	2	2	4	4	4	3	2	2	2	1	1	2	2	1	1	3	1	1	1	1	2	1	2	1	1	1	2	1	2	2	2	2	2	3	3	3	3
1999	2	1	4	4	3	1	3	2	2	1	2	1	2	4	2	2	2	2	2	2	1	1	1	4	2	1	2	3	3	1	1	1	1	1	1	1	1	1	1	1	2	2	2	3	3	2	5	3	2
[truncated: 269 more rows]
[truncated: 38 more columns]
